# Supplementary material for: Targeting mosquito X-chromosomes reveals complex transmission dynamics of sex ratio distorting gene drives
Source: Nat Commun. 2024 Jun 11;15:4983. doi: 10.1038/s41467-024-49387-7 (PMC11166636; doi:10.1038/s41467-024-49387-7)
Supplement: Supplementary file 4 — Source Data [file 41467_2024_49387_MOESM4_ESM.zip]

Archive with 29 entries (28 files):
- Source_Data/
- Source_Data/Source_Data_File_FigureS5b_5c.xlsx
- __MACOSX/Source_Data/._Source_Data_File_FigureS5b_5c.xlsx
- Source_Data/.DS_Store
- __MACOSX/Source_Data/._.DS_Store
- Source_Data/Source_Data_File_FigureS5a.xlsx
- __MACOSX/Source_Data/._Source_Data_File_FigureS5a.xlsx
- Source_Data/Source_Data_File_FigureS3a.csv
- __MACOSX/Source_Data/._Source_Data_File_FigureS3a.csv
- Source_Data/Source_Data_File_FigureS4.xlsx
- __MACOSX/Source_Data/._Source_Data_File_FigureS4.xlsx
- Source_Data/Source_Data_File_Figure4b_4c.xlsx
- __MACOSX/Source_Data/._Source_Data_File_Figure4b_4c.xlsx
- Source_Data/Source_Data_File_Figure4d.xlsx
- __MACOSX/Source_Data/._Source_Data_File_Figure4d.xlsx
- Source_Data/Source_Data_File_Figure5b.xlsx
- __MACOSX/Source_Data/._Source_Data_File_Figure5b.xlsx
- Source_Data/Source_Data_File_Figure2e.xlsx
- __MACOSX/Source_Data/._Source_Data_File_Figure2e.xlsx
- Source_Data/Source_Data_File_Figure3c.xlsx
- __MACOSX/Source_Data/._Source_Data_File_Figure3c.xlsx
- Source_Data/Source_Data_File_Figure5a.xlsx
- __MACOSX/Source_Data/._Source_Data_File_Figure5a.xlsx
- Source_Data/Source_Data_File_Figure3a.xlsx
- __MACOSX/Source_Data/._Source_Data_File_Figure3a.xlsx
- Source_Data/Source_Data_File_Figure3b_TableS3.xlsx
- __MACOSX/Source_Data/._Source_Data_File_Figure3b_TableS3.xlsx
- Source_Data/Source_Data_File_FigureS3b.xlsx
- __MACOSX/Source_Data/._Source_Data_File_FigureS3b.xlsx
