# Supplementary material for: Targeting mosquito X-chromosomes reveals complex transmission dynamics of sex ratio distorting gene drives
Source: Nat Commun. 2024 Jun 11;15:4983. doi: 10.1038/s41467-024-49387-7 (PMC11166636; doi:10.1038/s41467-024-49387-7)
Supplement: Supplementary file 4 — Source Data [file 41467_2024_49387_MOESM4_ESM.zip › Source_Data/Source_Data_File_FigureS5b_5c.xlsx]

## Sheet: Source_File_FigureS5b
Source_File_FigureS5b_5c
species	cross	replicate	L1_transgene+/male	L1_transgene-/male	L1_transgene+/female	L1_transgene-/female	pupae_transgene+/male	pupae_transgene-/male	pupae_transgene+/female	pupae_transgene-/female	adult_transgene+/male	adult_transgene-/male	adult_transgene+/female	adult_transgene-/female	males_percent_pupation	females_percent_pupation	males_percent_emergence	females_percent_emergence	transgene+_males_percent_pupation	transgene-_males_percent_pupation	transgene+_males_percent_emergence	transgene-_males_percent_emergence
Anopheles gambiae	Ygfp/+ (control)	1	0	60	0	60	0	47	0	52	0	40	0	42	78.33	86.67	85.11	80.77
Anopheles gambiae	Ygfp/+ (control)	2	0	60	0	60	0	53	0	38	0	53	0	36	88.33	63.33	100	94.74
Anopheles gambiae	Ygfp/+ (control)	3	0	60	0	60	0	43	0	40	0	41	0	39	71.67	66.67	95.35	97.5
Anopheles gambiae	Ygfp/+ (control)	4	0	60	0	60	0	58	0	55	0	53	0	51	96.67	91.67	91.38	92.73
Anopheles gambiae	Ygfp/739_1_c	1	30	30	30	30	24	25	25	25	21	24	23	21	81.67	83.33	91.84	88	80	83.33	87.5	96
Anopheles gambiae	Ygfp/739_1_c	2	30	30	21	30	21	27	19	27	21	23	7	24	80	90.2	91.67	67.39	70	90	100	85.19
Anopheles gambiae	Ygfp/739_1_c	3	30	30	30	30	30	29	29	28	28	25	27	28	98.33	95	89.83	96.49	100	96.67	93.33	86.21
Anopheles gambiae	Ygfp/739_1_c	4	30	30	26	29	29	27	23	25	22	25	19	22	93.33	87.27	83.93	85.42	96.67	90	75.86	92.59
Anopheles gambiae	Ygfp/739_1_c	5	30	30	30	30	23	30	27	27	16	25	18	20	88.33	90	77.36	70.37	76.67	100	69.57	83.33
Anopheles gambiae	Ygfp/952_1;952_2_a	1	30	30	30	30	20	26	23	25	15	24	16	20	76.67	80	84.78	75	66.67	86.67	75	92.31
Anopheles gambiae	Ygfp/952_1;952_2_a	3	30	30	30	29	19	23	21	17	4	22	17	10	70	64.41	61.9	71.05	63.33	76.67	21.05	95.65
Anopheles gambiae	Ygfp/952_1;952_2_a	4	30	30	30	30	18	20	17	18	10	14	15	12	63.33	58.33	63.16	77.14	60	66.67	55.56	70
Anopheles gambiae	Ygfp/952_1;952_2_a	5	7	3	2	2	4	1	1	1	2	1	0	1	50	50	60	50	57.14	33.33	50	100
Anopheles gambiae	Ygfp/952_1;952_2_a	6	31	29	8	11	31	28	5	9	31	28	5	9	98.33	73.68	100	100	100	96.55	100	100
Anopheles gambiae	Ygfp/952_1;952_2_a	7	30	30	16	5	29	30	9	4	29	30	6	3	98.33	61.9	100	69.23	96.67	100	100	100
Anopheles gambiae	Ygfp/952_1;Xshrd	1	30	30	3	1	13	13	2	1	12	12	2	1	43.33	75	92.31	100	43.33	43.33	92.31	92.31
Anopheles gambiae	Ygfp/952_1;Xshrd	2	30	30	5	8	13	14	2	2	10	12	2	2	45	30.77	81.48	100	43.33	46.67	76.92	85.71
Anopheles gambiae	Ygfp/952_1;Xshrd	3	30	30	8	8	27	24	7	5	24	24	7	5	85	75	94.12	100	90	80	88.89	100
Anopheles gambiae	Ygfp/952_1;Xshrd	4	30	30	3	4	26	20	3	4	22	20	3	4	76.67	100	91.3	100	86.67	66.67	84.62	100
