# Supplementary material for: Targeting mosquito X-chromosomes reveals complex transmission dynamics of sex ratio distorting gene drives
Source: Nat Commun. 2024 Jun 11;15:4983. doi: 10.1038/s41467-024-49387-7 (PMC11166636; doi:10.1038/s41467-024-49387-7)
Supplement: Supplementary file 4 — Source Data [file 41467_2024_49387_MOESM4_ESM.zip › Source_Data/Source_Data_File_FigureS5a.xlsx]

## Sheet: Source_File_FigureS5a
Source_File_FigureS5a
species	cross	replicate	num_females_laying	num_eggs	eggs_per_female
Anopheles gambiae	Ygfp/+ (control)	1	5	203	40.6
Anopheles gambiae	Ygfp/+ (control)	2	5	163	32.6
Anopheles gambiae	Ygfp/+ (control)	3	4	180	45
Anopheles gambiae	Ygfp/+ (control)	4	4	195	48.75
Anopheles gambiae	Ygfp/739_1_c	1	5	237	47.4
Anopheles gambiae	Ygfp/739_1_c	2	3	228	76
Anopheles gambiae	Ygfp/739_1_c	3	5	388	77.6
Anopheles gambiae	Ygfp/739_1_c	4	5	196	39.2
Anopheles gambiae	Ygfp/739_1_c	5	4	307	76.75
Anopheles gambiae	Ygfp/952_1;952_2_a	1	5	372	74.4
Anopheles gambiae	Ygfp/952_1;952_2_a	2	5	340	68
Anopheles gambiae	Ygfp/952_1;952_2_a	3	5	313	62.6
Anopheles gambiae	Ygfp/952_1;952_2_a	4	5	469	93.8
Anopheles gambiae	Ygfp/952_1;952_2_a	5	4	18	4.5
Anopheles gambiae	Ygfp/952_1;952_2_a	6	4	104	26
Anopheles gambiae	Ygfp/952_1;952_2_a	7	3	152	50.67
Anopheles gambiae	Ygfp/952_1;Xshrd	1	4	173	43.25
Anopheles gambiae	Ygfp/952_1;Xshrd	2	5	230	46
Anopheles gambiae	Ygfp/952_1;Xshrd	3	4	326	81.5
Anopheles gambiae	Ygfp/952_1;Xshrd	4	5	280	56
