# Supplementary material for: Targeting mosquito X-chromosomes reveals complex transmission dynamics of sex ratio distorting gene drives
Source: Nat Commun. 2024 Jun 11;15:4983. doi: 10.1038/s41467-024-49387-7 (PMC11166636; doi:10.1038/s41467-024-49387-7)
Supplement: Supplementary file 4 — Source Data [file 41467_2024_49387_MOESM4_ESM.zip › Source_Data/Source_Data_File_FigureS3a.csv]

Geneid	Length	952_1;Xshrd_T	739_1_a_T	952_2_b_T	952_2_a_T	739_1_b_T	952_1;952_2_a_Carcass	WT_T	952_1;952_2_b_T	952_1;952_2_a_T	953_1_T	739_1_c_T
AGAP001096	672	42.10857518256400	29.339882655078600	25.048792198541400	11.265145958246600	30.831112049667400	3.408083723295680	30.798803665954100	43.39304789466470	26.740219814365700	28.65999823079110	6.222044171607400
AGAP013094	795	10.81575411756880	9.249368512853730	5.045556793873990	16.29360482078310	36.00397317722470	96.02650993940020	10.847377391782600	17.54663501201090	17.943652303105600	15.309365931248600	7.094058611454440
AGAP001097	837	1.6810409625546900	1.5446580209736400	0.342312480895189	3.215793159247790	0.19882164065942600	7.904691200507380	1.7171774246250800	3.6722044600192900	4.519757961454760	6.631405405053610	0.0
AGAP001098	1164	3.4249043322151500	1.3189806973552300	2.7076211439879800	5.636444163301410	6.290552733853400	3.2792558162295200	5.556485197465950	4.19784514600936	5.890683258075130	6.089839257516320	2.339047053723420
AGAP001099	5103	73.22064956829910	49.67372968439940	62.968290301812600	29.53765568494260	53.72655154803470	3.211421553254560	53.894385747419500	82.71851034103410	77.59316401552130	42.62961785311540	25.60988379103180
AGAP001100	1233	3.360036863111130	1.441774776875950	2.4980065895982900	1.9783289576850600	5.533627122878780	3.2195749561190600	3.205606761663240	3.9629292375952100	6.008473859342680	3.0914677734754400	0.0
AGAP001101	1869	482.6449389601230	276.3537003960400	257.00551831075300	87.80344475221650	345.0257564332620	23.58172687639700	232.74052258429500	415.51907095441400	183.222953035157	292.1101442648920	74.81410624527990
AGAP001102	4932	16.705088932637400	11.12460310794050	13.81165271341840	9.090080469363230	13.41229744722140	5.489788066203020	13.565544977765800	17.09812211381810	14.302085383275800	13.721778012092700	8.162274207805460
AGAP001103	1221	529.8294166943240	288.277021603466	269.38562440020100	97.82193902263430	294.0520772300660	27.677026517505100	249.02215893381500	493.8445243045750	256.1915693271340	306.9272210203310	66.0195825661852
AGAP001104	3288	88.51002765115150	54.01740271999990	49.73502073301940	11.921137426050500	53.95286444806810	1.2847342372975100	50.02932189168520	79.14672787826240	40.05382906500650	69.74107233715310	8.458008780552040
AGAP029944	1296	0.06031512712869820	0.43644634186364600	0.22107681057814300	0.38941245287766200	0.3210141073146990	1.531533920098300	0.776307294049255	0.425677546914629	0.24325086250885000	0.2579989552668950	0.0
AGAP029945	588	1044.505367669790	786.0614931477730	651.9690497098770	210.9979719163660	815.512099792236	0.4327725362915150	726.3384531220850	963.2921551164650	644.7140717147820	902.2212935113720	140.39908310152000
AGAP001106	3939	0.059534200120939000	0.10257035125943600	0.9274113272386990	0.8755107089831360	0.04224770582176690	0.2842521213235360	0.8209886735022040	0.2601028292321350	0.38016052541367800	0.5772259946626280	0.0
AGAP001107	2283	31.431710717727500	32.35028443630130	51.95682709366580	38.05905465864520	42.78793239910150	129.0742667766260	51.71806701155470	45.67111741193910	36.24789462352640	47.04273618200520	40.54758046349460
AGAP001108	1251	72.7322327252078	49.800635826381800	61.49434391505980	45.250287330071900	60.99175660818900	14.727135249379200	58.421711510239100	75.66123090812290	69.04824482841130	41.321409652760600	38.475280673014800
AGAP001109	2181	78.95689852527320	62.687725468104000	66.27560440803680	38.4505963100001	52.19027044963180	6.277166218276150	57.56359010101680	75.23375947261610	68.00852449807260	43.171777863774600	36.78173324311590
AGAP001110	1581	35.7962840261645	31.892645021279300	45.53259396613210	38.3589739161009	44.734869148370900	1.9958451085444000	38.363763874859100	45.21297889462660	38.03575725650710	25.040487596120200	30.87491386121130
AGAP001111	2993	73.91132157279790	69.38478162245640	120.52224291853500	80.93742020920010	70.83564004593770	9.964555114259580	110.59305354690900	75.80932901566100	115.54716680226600	97.10373829793150	118.12751421963000
AGAP001112	1419	502.338042984801	329.9961431818560	437.6479542345660	326.4939385040410	342.7371930375930	0.0	312.3217184532710	445.263599529296	280.87297688030300	223.90076607033600	206.74109973576100
AGAP001113	3129	10.692258624724600	6.74019969015338	7.210961741005200	5.376356012884300	4.494074390571720	2.5048525858912900	8.268135212336680	10.654240818106000	5.868806044269120	7.373377620897040	6.246322477255940
AGAP001114	1287	0.54663220111044	0.5650693896656200	0.055655700565126900	0.0	0.0	0.0	0.6142211557312790	0.4286543129769690	0.18371393811857200	0.883330688801901	0.0
AGAP001115	1314	0.535400032594472	0.4919629998306460	0.8721934444726730	0.0	0.0	0.34858938539645300	0.8750547972062050	0.47982439730494400	0.23991865891283800	0.5089294460059300	0.0
AGAP001116	1053	3.1920621126572600	1.5347563669930400	1.1564017784087500	4.313491785721790	3.397810858961740	95.64988174752010	0.47772756556877200	1.7962656924749200	12.649044850460200	5.144102246552250	0.0
AGAP001117	4539	1.4466063008897600	1.4597937129806300	2.3671145613786600	0.6856541800833380	1.4115285215751700	0.3924414539272690	1.7099137527694300	1.9446683438690800	2.482991619687160	1.3849070159257200	0.5784122588708950
AGAP001118	2115	0.4804677361060560	0.30564509776712500	0.13546834350320200	1.3124028199111000	1.4556282244874200	0.1925070459305230	0.16989095796822600	0.7079962117680400	1.676878286231220	0.6956090981153390	0.0
AGAP001119	1284	0.0	0.0	0.0	0.0	0.0	0.0	0.0	0.0	0.0	0.0	0.0
AGAP001120	1182	3.04208681802409	1.5723462120221900	1.5755931068614900	0.9962633312200080	0.8447396610758370	0.0	1.094373734323240	3.3338052985337200	1.5335917321623900	1.9801747226575900	0.0
AGAP001121	1146	0.0	0.1410208075430780	0.0	0.0	0.0	0.0	0.3135422130041870	0.6189357899790870	0.0	0.0	0.0
AGAP001122	1266	0.0	0.0	0.0	0.0	0.0	0.0	0.0	0.0	0.0	0.0	0.0
AGAP001123	1215	0.0	0.0	0.0	0.0	0.0	0.0	0.0	0.0	0.0	0.0	0.0
AGAP001124	1248	0.0	0.0	0.0	0.0	0.0	0.6524878239472060	0.0	0.0	0.3157583311412950	0.1071687968031720	0.0
AGAP001125	1230	0.0	0.06569505912372650	0.23293946870672600	0.0	0.0	0.0	0.1168518296269260	0.0	0.0	0.54368560329414	0.0
AGAP029175	1350	0.0	0.11971099662545700	0.05305843453875430	0.0	0.0	0.0	0.0	0.0	0.0	0.14860739823373200	0.0
AGAP001126	939	3.329857497712160	2.2374100008272400	3.1275658697764100	1.522814192722870	3.7217124364970600	0.5962029317856260	1.9133087119424800	3.441168740735700	2.6019293536090400	3.3472273404083300	0.0
AGAP001127	1410	2.661052076895080	4.183517275687520	2.4892308118713500	1.6106761880727100	2.242454291777910	37.93591973868380	2.8541680938662000	3.2977718284985	7.210576630794240	2.7033899040391600	0.0
AGAP001130	4578	23.97301010951190	13.485137824322500	23.53207634064800	14.864021333694700	12.286552003581400	0.4335666143397560	9.041850617527810	26.666335210051300	15.494091635557100	8.925208419476740	6.988018032716310
AGAP001132	1962	16.055997511617500	10.584538807136200	13.727044532044700	5.701855732043560	12.553124137781400	1.0116554334594300	11.830801068420400	15.826501508354100	12.332149231412000	10.123026898031700	6.740215974818570
AGAP001133	3486	9.059103706985750	8.066584368135370	10.006674637838200	10.66494139447390	6.898101423412310	0.7299777720579760	8.926293164229010	9.427496436118630	8.003413920342810	6.733373078318390	8.00549925357836
AGAP001134	1722	13.436613129269900	11.59048543111460	16.2641664757732	11.918463366123300	18.216599851463800	5.556377148874470	12.81196846266660	18.215354580964100	16.110496148321300	15.30086626413510	9.260716906578450
AGAP001135	2460	10.486005516423400	5.61692755507862	8.444055740618820	3.4192312935599600	6.663313314368320	0.020688638320277300	5.521248949872260	10.732413691547900	10.860854363626800	6.6057800800238	5.29667832827475
AGAP001136	924	78.59139396203310	69.52371597850220	71.93896838760970	58.442211759146200	79.24462534854280	57.22826648087610	83.29676446019410	106.44623837354600	83.33395457299930	77.72938914108490	53.354357632219000
AGAP001137	1167	0.6028411678056010	1.731039475625190	1.288951687381050	0.28830536357009400	2.9232914492328800	0.43611011369222000	1.5395003260616900	3.241590015725950	0.8779542698262850	0.9741616079589090	0.0
AGAP001138	711	1964.6545612371700	1573.8207733569600	1335.5613924308800	796.7674542170280	1586.4305883067300	8589.212058781970	1553.9173243894300	1634.8604196743500	1837.313793152290	1628.2856191280800	734.8203028973040
AGAP001139	933	23.03999068453170	22.43137726157080	23.10856899766650	19.022360077548000	41.02374495535500	17.40107399298430	22.568183750936700	34.21063096379580	26.524512055948900	22.00440735904610	23.553784800976100
AGAP001140	5478	26.54129843945870	18.468010815657900	25.366929546731900	21.097368640898900	18.546106595125800	0.4087875523524670	13.236701368664600	26.41425423958940	17.725074897030400	13.135396536103100	11.324852602623000
AGAP029044	789	45.375322407512200	41.98988379733240	51.65632001387090	25.052694687034400	46.190878577686700	2.644684487938110	39.34752103331020	58.53401540278770	45.949440492166000	41.95475026180450	28.222298861683000
AGAP013376	477	392.8085245426140	331.01219915963700	268.19537005532600	106.50797956442600	305.09180759189000	215.52616675287600	232.76663986533500	320.0360830345110	216.4473712437240	347.96562492087000	107.22628820761600
AGAP001141	3620	15.288185240117500	14.018091566168900	20.044216064495400	16.19525513967890	7.769037993424820	0.2952417280733490	14.670553532594900	18.723092608096600	14.129784078704700	15.092682309566700	16.17043965924930
AGAP001143	1302	21.13308638640180	20.852883283144200	24.921571153744400	19.57470523497480	19.747249381209500	7.036043815836240	23.89943008487120	31.233914857746500	28.813457004274100	21.10978364310960	32.935291579041100
AGAP001144	1047	45.840879199521300	33.880956136617600	36.25913076645530	18.075878901484600	45.69622020456800	12.24957083811490	31.77934501157510	45.99199339468280	36.508539192589000	32.44665829630470	21.825041993297400
AGAP001145	1083	10.177049927045100	6.416642062888080	7.473743480043370	6.524006966770360	11.140345530300700	0.46993582888164500	8.161825163553860	10.042418930297800	5.385210230389820	11.114680754323400	2.6935603190879200
AGAP001146	2736	8.799659600039550	7.235820930897290	10.550599894301600	7.839487538195030	5.778253931664580	0.07440650623959370	4.938014817786990	7.7486115870700500	5.847622707943000	7.5281379368403500	4.833444350363310
AGAP001147	321	23.864497402996000	12.082979098644300	10.487718602753800	4.716621859153740	14.51583791431250	18.233070968244400	7.835625024048560	14.485539807423300	13.258308693005700	8.958109519696900	6.0584129295373100
AGAP001148	1829	17.309023470372400	14.181727826036600	22.244509351731400	39.0442937444052	28.251207194378000	7.791325355389280	21.49236727482020	22.406671281473600	18.01200153706860	20.91391159396530	34.39731017213820
AGAP001149	1269	7.761401890943980	7.195395009934400	7.958765180813140	5.700335480421940	3.8685614975116000	3.2485564000775800	8.381287259765820	15.15360312907030	9.874949907806070	6.903393322205260	14.941936852812800
AGAP001150	3000	92.00421240109930	51.12258110890150	48.42112736006720	23.94419290254170	54.02898556263650	2.442914412858340	37.60876136542620	64.96666396579820	38.592235838754000	53.03055005970710	21.716381145926500
AGAP001151	771	1169.4844992122900	1053.6081558055900	934.8916811033770	778.0733548735050	1117.950489863600	251.49978147941700	1087.278994095760	1334.4742645843500	997.7904289746270	1095.4736029330900	681.5455236226650
AGAP001152	894	63.30416671741170	38.052430051498100	43.26577044603120	24.650592319074500	38.252816632174100	19.412607540657500	37.459245920336400	66.293053979326	47.957968705100500	47.42470997324790	25.995267424002900
AGAP001153	1209	33.42685298618360	26.667629583251700	34.066674781396200	35.9689556970672	30.075596642827800	135.8437553469440	37.32879539992680	37.09143794824220	37.48356963225700	35.51089937942520	42.38558891857060
AGAP001154	1110	29.084280329172500	21.693573847937600	22.90833761504320	21.89971437696860	16.716332455280400	0.825308923262953	20.52328688731300	24.069353432646200	21.229883384150700	21.38741609715190	17.958282109378500
AGAP001156	4041	26.868575652057300	18.536541292616700	16.467021944265900	6.910553284029420	12.004354715939200	0.17632187670139800	14.031328272462600	23.696004966014500	11.702045946973600	18.170481432142200	6.111935656977170
AGAP013527	1218	13.413133493093400	6.965941613981350	11.173635844984000	7.527361897004650	5.8750325689436900	0.79391375623133	10.561275586601100	13.976362863370100	8.476633504372430	10.486704333488700	14.928914323536000
AGAP001157	16548	43.06631291913920	38.595728136097400	49.717753915964300	40.282586224074300	31.159831426708100	3.336961840745230	22.13501160256180	55.87457680342510	40.09723227663100	20.420046680793500	23.92743606826620
AGAP001158	1497	61.61570982991030	42.04878744193790	32.680380471916100	8.147226469023620	32.2377934784653	0.1699868078419580	36.05195076195080	58.0686081862677	30.114359283259900	47.30718478843340	7.080087174067490
AGAP001159	2412	7.648318210230150	5.4941987257206100	8.018158950819210	4.672949434531940	4.484614991739670	0.40090669779840800	4.4691464689402700	7.67853314903574	6.306369375789130	7.957149868112120	7.337160036679700
AGAP001160	3276	3.4121129061377900	6.536417741568580	13.884109587407500	5.828349019993140	5.308373941617130	0.48159815577055700	17.022700601695400	14.650792054248600	17.947102097631000	13.615540470041100	15.553255317458700
AGAP001161	1119	1.2574006127419800	0.6499055446824420	0.5761036457961260	2.255042622562330	5.799941748030080	0.22740862496819500	0.6422151494241250	0.0704299886124549	2.9581391751746400	0.3585701297864840	9.732442432650810
AGAP001162	1137	0.0	0.07106853361669630	0.2519925650917090	0.36989045655925700	0.8049915767596030	0.0	0.7584577859689670	0.346575009926724	0.4159012108330730	0.11763118593699100	2.651155103862170
AGAP012985	1113	67.5633471500079	50.8207061145809	7.787147602790220	215.61064264236600	178.0013707121510	0.2743614569697150	12.913544514026900	13.807884694681700	27.68732458766500	17.904988412527800	138.64865783717000
AGAP012982	1113	179.72412199258900	140.8459569461240	18.727768201751700	503.99837917348000	464.02961277208000	0.8688112804040970	37.126440477827300	34.55511656925470	53.17949044843070	47.04565747318540	332.77425185997500
AGAP001165	2547	245.27753860709600	184.99156042130100	220.70808883046500	183.4504177302120	166.1196960707530	0.15985567418259000	126.23438466304800	237.1760975176630	150.13821433267100	94.02174789310830	101.58973723135300
AGAP001166	699	15.991533448508400	18.611720398099500	20.08478079964860	18.411019660516400	11.070440150622600	0.3640490004855660	8.430383073084250	15.55928426539700	15.446951766871000	18.751319777131800	5.286160294313020
AGAP001167	585	41.55619466664030	35.63704284157840	47.630148543635600	23.00528952384960	43.38135259465100	4.784910708946180	32.55372125375780	45.13117552343230	25.328028268613800	34.63695512678510	28.921931262083500
AGAP001168	3828	6.044369855956820	4.707287817932850	5.089617858576430	6.416150007288370	5.760140282975980	0.3722657804338290	4.336613159861360	5.599956837511930	4.673619236102630	4.908935607799210	1.9559272776825200
AGAP001169	2178	0.43067991602640700	0.40810567031405900	0.5919742696472590	0.3861941681431360	0.0	0.0	0.1649767567046820	0.2894808347376930	0.2533025510422730	0.15352003949765700	0.0
AGAP001170	1206	0.3888975361133980	0.26800969393759100	1.1284816301153000	0.0	0.9659170751439290	0.0	0.17876585875761100	0.06534921828966590	0.1307019559749040	0.8872083476640690	0.0
AGAP001171	1143	1.2993873057017200	0.636259234032942	1.0653465202663300	1.251025832866820	0.2183906997794490	0.31168709700365200	0.6287303168902850	1.241120586729720	1.4480130083204000	0.5265616472848760	0.0
AGAP001172	1245	0.43950107093297200	2.7259492002664400	0.9205318763350140	1.4863357237547400	1.4703219642982600	0.0	1.3276057269661600	2.2788768363567300	3.545014979406080	1.6114055230163700	3.0459948379468900
AGAP001173	1215	0.9650420340591720	1.0640977477818400	0.8253534261584000	1.1768909686969300	0.6848300956046910	0.0	0.5323250016337750	1.3621681501268100	0.9730034500353990	0.5503977712360430	2.8811119264910700
AGAP001174	465	309.1434330138070	242.06722011183200	369.6974793668040	556.2317230136410	446.9908125305220	145.89627743459500	376.1648866383700	430.66483998041600	386.9477784750450	287.19578155428600	658.4967186184160
AGAP013066	441	4.431315462516610	12.276484858018800	11.532088323219000	57.982719514192300	11.320660764077500	0.0	23.954625073519900	11.794867072526600	8.935745969712850	13.95089860969730	40.12977326184000
AGAP001175	1347	19.03432573191100	15.95702260141120	18.55863506528140	11.677169856447300	18.28450598242550	0.0	13.92462615632220	25.91933382702320	12.75523008220120	14.943483363592400	3.4650343882075300
AGAP013379	408	0.9579461367499130	0.5941538435454680	0.17556099663558400	0.6184786016292280	3.263013984940000	0.0	0.8806847453499950	0.1931646011209240	2.897547038708360	0.8195260932007260	0.0
AGAP029946	219	0.0	3.3207502488568600	0.0	0.0	0.0	0.0	0.0	0.0	1.4395119534770300	0.0	0.0
AGAP029947	288	249.70462631281100	147.02006773064000	72.62373227491990	25.40916255026740	114.69834054354200	0.17671545231903500	89.33078933666790	203.59548958145400	119.86186250123600	152.78698130905500	36.12644251576700
AGAP029948	417	50.42518196670330	22.09055441325880	16.49010339621720	7.4632717587488600	31.72635540033390	0.0	21.024922726398700	37.61012060961650	16.065056962814700	23.413683606609500	1.8654681538431400
AGAP029949	336	2.0937965560391000	0.721472524305211	0.21318121020035200	1.251682884249630	0.0	0.0	0.8555223240542810	0.7036710469405090	1.6419433219347400	0.5970832964748140	0.0
AGAP001176	345	17.67285672807490	11.242424030912500	12.249577713077600	3.4132848043537700	0.0	0.0	4.374322839512330	8.452211068178170	5.7111072067295100	10.467129788636700	10.99206832824310
AGAP001177	882	37.48892881289050	18.78118952159600	16.56722547842740	10.585660963939700	17.830040703422100	0.0	13.362443918562100	31.72104402081030	17.692777020031400	17.43862326212160	1.2127129282424200
AGAP001179	2376	46.12462267332810	34.14484108294290	42.23571976636070	24.74539132377140	25.94961311129370	0.21420054826549700	28.34025718925270	43.85031561203690	27.067186882802900	30.903583950878300	14.241860091177500
AGAP013149	1113	173.1222980506960	119.42865936926500	21.237675280337000	448.3764257964100	439.6581525233780	0.4115421854545720	42.937535509139400	27.544959724262400	39.512857084186800	41.93852990585360	313.8159917776400
AGAP001181	519	4.066564409416970	10.587157505026000	12.559207481861200	24.14807395648300	20.3608300389753	353.5126227663100	16.06206074293820	18.37408483263540	19.43757181111180	7.988721407940480	21.73324314491820
AGAP001182	453	1.2079002942859800	16.76746740813520	45.85513713448630	171.56842162281500	20.755794255197800	0.44939558735436700	93.4389017768424	4.349401614643320	60.7192815210832	17.714789193425000	43.35978048311900
AGAP029950	282	0.0	0.0	0.0	0.0	0.0	0.0	0.0	0.0	1.1179188574874800	0.0	0.0
AGAP001183	1044	0.0	0.0	0.0	0.0	0.0	0.0	0.3441756476080440	0.2264688426934970	0.0	0.1281098260635620	0.0
AGAP001184	537	0.727824997754124	0.0	0.0	0.3132703531529790	0.0	0.0	0.0	0.5870477263116350	0.14676588352489300	0.0	5.6133395774511800
AGAP013501	552	0.0	0.0	0.0	0.0	0.0	0.0	0.0	0.0	0.14277768016823800	0.0	1.9377043527351700
AGAP001185	1788	5.2024833144834200	3.0279249565918900	7.050718146760640	1.1290347627057000	7.1665860843732500	12.040370952636500	6.229810212073120	3.7466154177145700	6.435536241677080	3.66531670140244	10.713530716587000
AGAP029983	5484	1.1118044440528500	2.313342973629250	4.2188421554748000	7.270168595081420	3.383502739854360	0.15776784364587800	3.341591572071970	2.2850062005683100	3.046756973743230	5.048424196014620	5.514382031078030
AGAP001189	414	5.097939440790840	17.175925602783000	13.668314114874700	22.145716885390500	25.72579141749800	96.62493601583410	20.48294028025610	11.80263707718570	37.88367780463910	4.522833859287480	45.56541144613600
AGAP001190	849	0.09207114812578670	0.0	0.2531056064569550	0.8916581959884270	0.0	0.1798376334554140	0.5078719096859340	0.0	0.0	0.3150686888347670	3.4359550360096700
AGAP001194	15018	0.20819924026845900	0.15603560786678200	0.20509003362463000	0.11761718512805100	0.36567136347409900	0.05083305060715350	0.11484438708838900	0.22040675221788200	0.8501632222242980	0.21819104614820800	0.058272589404159300
AGAP013056	570	0.0	0.0	0.0	0.0	0.0	0.0	0.2521539481423140	0.0	0.0	0.11732163018452500	0.0
AGAP001192	360	1.3028067459798800	790.765952084036	566.4651117443760	807.0183673436660	119.26316114955700	0.14137236185522800	617.230839394362	21.673068245767700	776.3108026107430	408.6703451427620	940.7730787470390
AGAP001193	432	9.22821445069083	131.12095099132100	192.83424802678500	336.0629468334220	47.38168223964950	0.0	216.58973503974200	14.412225516966700	387.13374768283400	118.88591858698500	548.5367003795900
AGAP001195	2424	9.384078294063010	7.23377402257172	10.017406174365100	8.536229412585580	4.5310664493845	0.37792611585061000	6.255477587268180	9.461240413318930	7.673240078744510	10.704146753964300	13.638927127262800
AGAP013523	5355	0.1605700191123660	0.15089621423377000	0.026752151868279500	0.06282957222900090	0.0	0.0	0.04025987407314260	0.0	0.0	0.0	0.39948190577397200
AGAP001196	963	28.24777243619930	24.92114439095380	23.65315259344470	8.909174622845940	22.551391045449800	0.36994636747162500	19.402500059548800	30.034989318216700	17.268537865581500	16.04126588410840	12.823640700854000
AGAP013230	1374	0.5120201185073770	0.1764299622755100	0.31278989793588800	0.3060883909082060	1.271720515964610	0.2963263479934910	0.31381604899807700	0.3441535251412100	0.5162441885558990	0.4867054527305620	0.0
AGAP001197	477	3.9330014972977600	7.114898856041330	14.115545792385600	13.754341731829900	4.186508508979620	3.0941875424917800	13.408563720397900	8.591572698913050	17.18360809873840	6.869587276842310	9.988760688542170
AGAP013386	6735	4.2362981049679900	4.487162746562240	5.3495664400209500	6.1320752935996000	4.954112769562580	0.21158625204167800	4.6308718404933700	6.915722930822000	4.809540884206160	5.242630708290220	2.988592159828990
AGAP001198	783	0.0	6.0887489662948100	19.39377262451020	9.45332299399565	1.3814676066508400	0.06499878705987500	65.71460364996260	0.20130563794977500	21.640938802511500	10.248786085084900	0.8693010123033410
AGAP001199	807	0.5811777305486460	41.05330646356290	110.23925302494300	34.08299922138170	6.598808950956720	0.0	420.94242647780100	0.0	127.54664555817200	208.90664550961200	51.5708324388644
AGAP001200	4674	20.821494207252300	14.833252823199300	13.286744695311300	60.66436152942430	59.31648400607870	43.6748043698064	11.654432481211800	30.51951104744970	15.546821492414100	14.507821098427800	35.38746989943180
AGAP001201	1482	0.36921648671494600	0.0	0.33832807448800800	0.397295296053323	0.05614497747366390	0.4807805018558360	0.0	0.4786102667449620	0.9040659586361300	0.1804948156685000	0.0
AGAP001202	1701	0.7352701211879400	5.4154974663897300	12.211861917649800	17.9500597326465	9.29412272606366	1.01728260382598	9.717043680616530	1.760625500163910	4.40168227396966	8.963620845844130	28.410964830675900
AGAP001203	507	0.3083566262674280	1.2750283664249900	0.0	1.824938832420760	0.0	2.0076548429144800	0.0	0.31089213908219700	1.3990522979798900	0.5276002304156150	4.986539872773010
AGAP001205	4761	0.5418099888763210	6.211846611283180	3.054119719669320	11.306947592062200	2.3593626639689000	0.0	5.222621471605470	0.8276744093398130	11.670523422447300	5.463920407648540	6.086280865508080
AGAP001206	936	0.0	0.0	0.0	0.0	0.0	1.8487155011837500	0.0	0.0	0.0	0.14289172907089600	0.0
AGAP001207	612	330.68300640607000	252.84546897546000	184.69016846063400	80.26477852254860	189.39077004255900	16.216241506923200	160.98917144997900	322.3273310704490	176.55719955862900	186.52413881248500	86.11558809695750
AGAP013518	891	73.08000130648090	37.00158077514130	42.84870546841820	23.128739625461100	31.377669834978600	0.22848058481653000	36.69816299141930	42.98790395854750	35.38194363765090	41.65510405036420	32.303376145506000
AGAP001208	2025	39.29651162688950	33.43927172404440	35.37228969250290	67.78891979694340	50.82808969578020	12.164306335632100	40.03084012285990	37.128811863456600	28.489541017036500	47.32320037087500	56.997997612415100
AGAP001209	5877	32.932613609455700	28.62614413945660	35.82053731456330	32.35999593101600	21.251232224020900	0.6321704389238380	21.166644207382800	31.218712624652100	19.99499739054370	19.594329231124500	17.50507131447680
AGAP001211	627	53.8576568673023	41.626778372034000	62.14691279945960	87.33272962335770	50.69381056985730	8.198244142035240	54.327714281571400	51.91229337684240	51.78799224016160	57.38094276297670	65.13518589794420
AGAP013011	1533	38.446821388212600	33.523764417031200	50.60279466235210	48.83277882661560	21.81941054117410	0.0	27.845493725383200	37.63194201720200	28.53318336356250	31.97531005048690	17.50656072750450
AGAP001212	618	25.676676644069500	62.630352724799300	46.59354761194490	77.85224494812440	36.621788025151800	15.976449436843200	51.28150319137020	17.47108178682070	48.2061806362198	46.85461415184890	104.78995684094400
AGAP001213	2607	7.0762345696490700	5.858124432103070	7.281033738488440	8.71136718520339	2.7129201428298600	2.752612615178890	7.0292628236450700	6.439116415731790	7.890397367548280	4.668563834040130	6.788350597802620
AGAP001214	1041	4.955921915543070	5.744057907244560	4.059658319896040	1.6160055681378500	6.074660041127490	0.7822332413891580	3.1755410760285700	5.223794285068450	5.52677175798205	3.6616520314075100	9.15396512667553
AGAP001215	2235	9.722960412950530	16.341756183636200	10.864515689781200	25.85489606596060	10.647499325354500	0.4554277428893250	13.697544001771100	10.896039191282800	17.13792116961680	10.38257057458490	25.625460272364400
AGAP013543	513	752.732786566154	9978.22659767035	9046.183833938980	18846.087051036300	4718.136943668520	17.262309447585700	12289.142919295900	722.9733061462540	7380.640854181670	15210.358281323000	22088.082493811300
AGAP001217	1290	21.87503419994130	19.48087671829390	20.60024568894190	24.71229538168750	10.44923315642410	1.1441298122237100	25.013085251187000	20.833026840893000	13.807597795618600	22.705828055712000	23.97018120237630
AGAP001218	1353	7.452863424896000	8.54035768608445	10.164631361748100	32.575949051371200	21.2783240126575	3.197335013133760	13.384845939084300	14.911793243073400	7.572598912692350	7.71045037398962	27.453610873825700
AGAP001219	1353	5.141898021827470	2.986139051078480	5.241138045901340	20.764059128164100	10.454667867490700	1.1284711811060300	4.51472978104033	7.514145813892440	4.5435593476154100	4.497762718160610	24.5788872221162
AGAP001220	5054	2.521062519921500	2.9418491849785900	1.233025947086800	1.2648584935575200	1.51464796372561	0.08056042780828190	2.3461692543316800	1.9648210950582600	1.4502641450567200	1.4554939083042600	0.1346780159543960
AGAP001222	723	88.11514506005010	51.187627395242200	65.88272421461500	49.095053810103200	46.839821082572300	14.782504227185700	53.37607329659820	68.23759950635270	65.40521116420520	42.73233484480330	22.863595682216500
AGAP013048	282	40.74735992745590	30.37348159060800	41.91051877130330	35.196257443070400	24.489961344416700	15.70135593370830	44.851212903611700	50.30499399404490	28.786410580302600	32.013827810990000	16.8958824412575
AGAP001223	1836	9.79233828677689	5.457413081454670	5.383870563491250	5.176894961785390	8.29349387838916	0.19404049666403900	6.340930166519970	10.516739394361400	7.683865480426610	7.357523147846510	17.583256610202900
AGAP001224	2073	4.675775296715060	5.2622598010105100	6.841543440525340	5.315395449409700	1.966780498882070	0.0	4.922658119305100	6.082867902158190	2.205098990963000	6.064730289712350	4.690667029381270
AGAP001225	3453	5.00295900715124	5.68653235490606	7.447080885956350	7.405264785913350	3.228994725322900	0.10317357424708200	5.993859271219570	6.892837964586100	4.13124922703996	7.1269577606446400	3.0131524600465900
AGAP001226	960	6.188332043404440	4.797792286629650	7.386728933442200	3.5923298777964300	1.7334761794993700	0.9542634425227890	3.1440445408994800	6.89597626001699	5.6647044606748400	5.7817565875311200	3.2412509173024600
AGAP001227	3138	14.64723454371260	11.046944502172300	13.695771821667000	11.177552089100300	7.68960752665114	0.09731175959442080	9.343677848944650	17.30429807211770	12.005337023094500	7.0538788932168	7.777762717427510
AGAP001228	420	93.6159704611258	87.5386662823656	60.20237376057940	41.25546786486770	125.40461961406900	22.781146310385300	84.52560561656300	102.26685882202100	70.36899951148870	84.86543920562030	16.437772509176800
AGAP001229	336	7410.178655884140	5522.150701032090	4092.6528734263600	1446.945414192570	5136.289919856640	62.10285895783230	3904.603886983740	5910.602237284630	3586.7079051005800	5470.47716230225	1052.2489585099800
AGAP013012	867	72.12770911999350	36.161833928728100	49.32231293715000	29.881005380674800	44.434572794918200	2.7002610292071200	33.07230243714340	43.268870651087000	31.08897528590610	35.480659093866700	19.178335877464400
AGAP001230	1725	4.440871690644470	1.780050471561150	4.44306717050612	1.0727466527969000	2.7976798166529000	0.0	1.4581076131707700	4.203261720391310	1.5077323025765900	1.51191874724753	0.0
AGAP001231	1941	4.752123524748870	3.247183911556070	2.693925153938300	4.420162370840110	4.458275676486800	0.05244106158462870	3.221101053162640	4.019734450528780	1.9896191103505900	2.2394468821930200	1.1522221189792400
AGAP001232	1242	16.867256421382000	14.70363328117030	17.186319013640000	10.429481346636500	7.3023730846543700	1.5981223514069300	13.250263627623300	17.70395561577860	17.831345834344400	15.991448288195000	13.152902273111400
AGAP001233	1344	14.77289792316470	10.9423332852957	16.20177197522680	10.57672037190940	15.910834933262100	4.316906049507860	11.709961810493000	20.758295884745000	14.660208231560100	17.11638783227800	14.759267569859400
AGAP001234	6546	6.090114027953620	4.740160452997020	4.4644952251674100	5.576700425078450	5.40221724133627	0.054423823995596500	3.7545745990576500	6.067953446027780	4.033371313276890	4.678885544755890	4.203822225465610
AGAP001235	1065	8.293924636378970	17.299082047566100	12.308062209201200	70.29169008563540	16.016343292275900	1.6725744219491800	12.955740884833300	3.8480565045835900	7.400307929846690	7.472231150625660	20.451836773964800
AGAP001236	1734	8.429926003399240	5.079432858545570	6.568046697660680	6.01500757662935	8.25350596190705	2.201299752071030	3.8128468975152700	5.090455370716120	5.590561345272590	4.16512085014957	4.542237444662610
AGAP001237	708	25.835320216889200	29.445861669948300	26.000881162741200	35.641139754904600	29.85104743002310	3.5942125895397000	15.022391995258200	25.602494589247900	18.03354699345270	21.818840461011900	28.42961609667830
AGAP001238	4848	13.350544377120600	10.333962889388200	11.967697641940600	12.023591428702900	6.710784021626290	0.0	6.981824510908330	12.338627961699400	7.494414568434780	6.221095600564320	5.916887503739020
AGAP001239	927	0.0	0.4358410071315190	0.6954260837603720	0.45368441111960600	0.0	0.3294113285947060	1.0077997603746200	0.5101045777173920	0.42509859467566000	0.4328370822341700	0.0
AGAP001240	1491	0.20970732329656000	51.59375347519710	54.95871650010200	96.86262590452330	6.752534976882870	0.0	182.62389216009400	0.2642895950950270	156.72795008568200	67.36669380696120	79.62912213332600
AGAP001241	855	2.194200835334540	1.7956649493818600	6.785894522588050	14.756682424837700	14.208422299335200	0.0	7.816772392411750	1.5670054659353600	1.6592269358498400	6.648225710456410	8.870791984196200
AGAP013332	3453	163.10551876255500	123.3486092292590	135.91441215817800	87.69392509634230	93.97820469223360	0.07369541017648730	73.3415280270061	108.77902562654700	69.59214858146320	99.87424231425120	76.68050606268110
AGAP001242	927	28.75450487890870	15.515939853882100	26.194382488307300	14.427164273603500	25.31211819385490	0.3294113285947060	12.093597124495500	18.873869375543500	13.093036716010300	14.067205172610500	24.964974702847400
AGAP001582	2442	7.5223485332990700	5.8899575121002	5.455762863505820	8.369975768485960	15.707764496299000	9.920379986696100	3.8256772230437100	8.132846694860330	5.841606708013510	7.20216444756844	1.911302752217670
AGAP001243	1947	0.5219256609472560	0.16600908622944800	0.1471574455620300	0.3888124336898690	0.6410389569797380	1.699082315055130	0.0	0.3643042708351480	0.0	1.1677931140092900	0.0
AGAP001244	840	0.0	0.0	0.0	0.3004038922199110	0.0	0.0	0.5988656268379970	0.0	0.09382533268198490	0.0	0.0
AGAP001245	819	0.0	0.0	0.0	0.0	0.0	0.0	0.0	0.0	0.0	0.0	0.0
AGAP001246	852	0.0	0.0	0.0	0.0	0.0	0.17920440235169800	0.0	0.0	0.0	0.0	0.0
AGAP001247	843	0.0	0.0	0.0	0.0	0.0	0.0	0.0	0.0	0.0	0.0	0.0
AGAP001248	816	0.4789730683749570	0.19805128118182300	0.3511219932711680	0.5153988346910230	0.0	0.0	0.8806847453499950	0.8692407050441590	0.09658490129027860	2.376625670282100	0.0
AGAP001249	804	0.0	0.5025181761329830	0.8909065500910240	3.3477846695154200	0.0	0.0	2.8602537401217800	0.0	1.2743440707553200	4.491492260049350	5.321456729899560
AGAP001250	840	0.0	0.4809816828701410	1.3643597452822500	0.3004038922199110	0.5943346901140710	0.18176446524243600	0.6844178592434250	0.5629368375524070	0.5629519960919090	2.9456109292757500	17.942639006495800
AGAP001251	873	6.178258795368510	33.043937470583700	112.6534494150150	136.2381546480030	88.92554091947300	0.0	125.123814817011	13.541435954868900	64.82008550648190	128.99734980701200	200.26698107593900
AGAP001252	816	0.7663569093999310	0.5941538435454680	0.5266829899067520	1.236957203258460	1.019691870293750	0.0	1.9375064397699900	0.09658230056046210	1.6419433219347400	2.0488152330018100	0.0
AGAP001253	1047	22.77112077500650	23.539160869404000	38.17470748619260	23.7798229103975	19.07320495495010	3.9373620551083600	34.66213656770070	31.313697630422400	25.593615104083000	26.88984870618950	22.475149627140300
AGAP001255	4572	8.360531480107120	5.991441120476870	6.971752963507580	9.45628350137566	5.332372919614870	0.4675306455054790	8.11062108788468	8.118997171523570	6.619488038036100	7.956931558971450	8.443416103471630
AGAP001256	2178	50.17421021707650	80.28551550542030	151.4796381108490	162.43326712100300	94.47683949095210	2.0095905982726600	160.65436567902000	45.99126761895100	125.7466235531290	162.73124186751600	103.30929232283600
AGAP001257	1566	61.6462195894695	137.66764611927600	144.675714177655	327.91214135422400	212.79914479371600	155.0871059248620	188.05757385303500	92.95287832330880	150.88263844169600	175.29694533030700	179.32438025228900
AGAP013220	243	251.23260953340400	206.50146917891400	216.65527436658000	165.45702442268700	276.67135862429500	119.59054610271900	205.53659785304100	253.29841077358100	189.41133827355800	233.6438538897000	131.25065442903800
AGAP001258	1065	4.697444041842960	6.525092351274920	4.506230426319550	1.6585679683127500	12.109918099037900	3.2973610032712300	5.26326973446352	7.030103229527720	7.104295612652830	6.530353274496370	0.7304227419273150
AGAP001259	1197	1.371375522084090	0.47254340773206800	1.3164874735179600	4.567544560068810	5.352487852489290	0.0	1.4408797036703700	1.1192896185252500	2.370324194071200	1.8994930601304000	3.574311788503960
AGAP001261	1863	17.119006517223600	10.973508024000200	10.380998061930200	5.643658737357420	12.907558541071000	1.2020065549043500	11.996599674500300	14.213928523062400	8.080159085076570	12.850591441467600	5.375987833851100
AGAP013443	1446	35.40823313762750	16.09392651728140	22.29114729065920	12.855458402882500	20.715399987378400	0.14078575454462500	16.84775497909390	20.166063751877400	23.109841278019200	12.625462567782800	8.069504358429360
AGAP013078	1242	14.349755462966800	12.947004526340200	19.608551894757000	12.325750682388600	8.910235048247990	0.3687974657092910	30.49296476749990	10.15280608790170	24.494304242195500	17.445216314394600	13.074611188152400
AGAP001264	1464	109.19015555446100	80.80492272218360	97.07084089385210	85.14726715544680	73.0333406772687	17.7642484200053	72.20748664579450	93.07683804503810	64.11654086636950	84.45955307402760	63.03170328934490
AGAP001265	2376	1.1843697690726200	1.5303962636777200	1.5977824037238500	0.28320905663829900	0.6303549743634090	0.14994038378584800	0.5746690358546430	0.33169678980360700	1.791210896656080	0.5910521520659780	0.0
AGAP001267	2790	42.30619755762630	33.2777262393509	37.89399163509740	39.10203494572860	26.960214473418200	8.810690422719380	39.30619124966810	38.95361500282000	38.81342149399270	37.79901080880560	37.675185393590900
AGAP001268	507	251.1564720948200	178.02583566208900	180.27309533818200	107.3395840523850	183.81001855993400	73.48016725067000	166.54842876559700	250.2681719611690	213.74410108026100	164.21557171686000	68.66081824818230
AGAP001269	2292	6.241194620793680	6.1344051281238900	8.562964631712570	6.642438594112160	9.692945338771370	0.133230498083461	5.800530940577460	7.49600012308005	4.3670534426327	5.135124755720570	10.181940054353300
AGAP001270	1134	9.512557192868980	5.059214738337780	4.674195423652160	12.164503289892700	5.282975023236190	0.5385613784961070	6.21045835239404	9.034788750841110	4.865017250176990	6.899629203708970	5.144842725876920
AGAP001271	6150	21.327899704919400	17.55371979785970	19.08938946051620	21.13084939420050	14.422521813434800	1.4068274057788500	17.39923743144930	19.196603832762700	14.775888001488800	17.126096503765400	17.724108674614900
AGAP001272	2838	21.34619932630890	18.56406258451860	25.769236520962600	32.60197279906010	26.38695241521250	1.4346455325689100	20.96662744278480	33.379496484608600	19.24510312221180	17.24851197258320	32.994974982687800
AGAP001273	1557	1202.7491797086700	806.4922922946270	811.3340042128360	422.1321026755210	794.927419500676	7.027759028641400	735.4854538468960	979.0400794292960	676.4173752913720	799.0009911393380	315.5691885381370
AGAP001274	450	777.8624811330550	768.5445983354360	1048.9652508311700	1959.4611568879300	1072.0741214653200	217.48724147808300	1123.791310949060	906.8537161744250	685.3252499979330	1054.5180978665600	2035.9377428549200
AGAP001275	597	28.282035892628600	28.694545422283000	39.7138383143088	19.725012688476500	18.53687090439530	0.5114979926420310	15.408000047289200	34.05909308608540	24.554891085818000	21.9550628546317	16.450569982288900
AGAP001276	1425	8.173398111621150	6.974740698125320	9.148391134155740	11.215078642876700	4.90482523209928	0.6071570909150850	5.446525279873990	8.074686989172780	4.701142984907870	9.010301198171510	5.731896359019090
AGAP001277	396	36.12327795671490	23.26202320790140	25.86598683764270	28.037696607191600	36.9808251626533	11.695349935296100	25.950843829646500	30.64878337785330	28.6593743464972	30.228095777088600	8.103127293256150
AGAP001278	501	29.956753919537400	27.257548782533	35.0280982508842	39.11846293099190	27.237374221594900	4.876076672371940	30.122582427779500	37.28192469059660	36.339056993238200	26.69593980246680	31.247987885371000
AGAP029806	1668	8.201121602391340	11.529719189376300	23.790409587250800	36.25738104419210	14.316767295433700	2.227377499733450	13.355995994228700	12.28471276193500	7.134775298191220	21.72982279928490	40.16586118743510
AGAP001279	1569	8.021104631080730	8.085642362895370	15.019696431094800	22.730369715964200	16.86410478258660	1.1028666087367700	17.313285425985700	17.580564079074500	10.19700173928110	12.488136046601300	20.389513418594800
AGAP001281	1487	35.43073625247240	45.5920175950989	70.47280506776510	68.16158253866700	47.73063126659200	29.673935159552000	59.105258503526800	92.96218549385960	81.25134996721290	62.28618759191200	65.91488079302380
AGAP001283	1685	11.087387974689300	36.39818180779670	51.394257526663400	115.06271337610100	25.381794837156400	0.7249004192457980	52.245250531267400	43.73200714279530	65.76348422001860	35.917129335719400	81.19477817171320
AGAP001284	1359	1.1503812326533200	16.8269265124194	46.013258297019000	46.0486672753876	20.878247318650300	0.03744963227953060	38.91965574858860	4.523377679229060	10.55483212687410	36.167694603242600	19.390264869513600
AGAP012950	2538	0.0	0.06367606203481770	0.0	0.09942445605387110	0.0	0.06015845185328850	0.0	0.0	0.062106603193748900	0.1580929768443950	0.0
AGAP001285	699	91.92336010261490	90.63098628639770	105.7525193124360	175.56652081499000	113.56128928703200	33.71093744496340	125.42765059954600	106.9982664337810	88.28440316394150	86.96402896639190	190.71909903955700
AGAP001286	2805	5.378432127788600	5.07011279825466	4.494361513870950	6.657078766627320	4.775865923412180	0.6713297183285700	3.8942278194385200	6.4622339284091000	3.9617370420157900	5.554896864458740	8.146459524770890
AGAP001287	16041	4.902276366021180	4.337200826868660	4.925295302657700	5.448132929656280	3.465007182810790	0.647240586911536	4.833933131536930	4.967151673035830	4.83954119201261	5.156929631993430	5.776906908900770
AGAP001290	3162	13.126952222302000	8.177601287507510	10.828149211846300	9.044418260384400	8.552254396012090	0.048286575206719300	7.0454779627999600	11.764347319880800	8.44962104191082	6.661954047954290	9.317827589588660
AGAP001291	2124	2.0977396757303200	2.5489311781479800	2.967675152167610	1.5840506557735400	0.0	0.14376850358158800	1.3533686482214600	2.2634089419480000	0.6308030841331190	1.574230913492920	0.3204626613152150
AGAP001292	2121	15.773728070138300	11.3911701527265	11.043208829388500	11.500611055283700	7.728312472110360	0.16796716260027100	7.115235170352440	14.268498060734300	9.363953994400070	9.742507649410830	7.426911578543120
AGAP001293	2886	234.42395813837600	179.86515023122200	229.77832030343500	170.99497504614700	147.96174225681100	0.0	100.72396925404100	212.23850111019500	164.53569255146400	96.99645046877350	127.99908768016700
AGAP001294	1950	51.51097441797380	30.705870634429800	36.69602961061080	18.418609925032000	32.770700451828200	7.725455835534930	22.922733531891300	40.294730146443600	31.363643515602600	35.9401276959117	13.114599865393000
AGAP001296	9357	52.663634027939600	43.07523293130830	52.14662559637620	38.48328925148680	36.396886195272500	1.6317425542764400	24.39239795880060	57.20694454331870	39.20027814188780	24.999776163269900	32.99445868045950
AGAP001297	1140	56.02069007713490	34.23576989018830	39.96137885524070	43.38464632902290	24.305160748349100	1.3393171123126900	33.725590564034600	41.548689045315400	34.2215555519029	40.29997996838430	19.021025119959200
AGAP001298	3153	16.089849251017	14.659186741861400	15.720643687315000	21.448437747081000	9.76420455055784	0.726366083747128	12.695267522312600	15.672247256692100	12.548133931284300	13.87096647643110	19.675719174490700
AGAP001299	1083	25.26218066997000	23.50281685825290	30.556367148495900	48.54171850275560	22.74167087564830	0.7518973262106310	29.727623359936000	23.723395444036800	18.484370250257000	28.033694791460200	54.2303477576367
AGAP013277	999	27.15158803934050	27.420289091912200	30.759551915034600	44.28777301916760	36.81424486912780	42.233401073147400	30.069169011205100	34.790510861347000	30.373486075429300	27.311629945658800	47.11007339262430
AGAP001300	537	116.01530464200700	98.71141397719270	119.38147771219700	74.87161440356210	127.8317629574960	38.573330463739300	105.72152965408200	120.05126003072900	95.69135605822990	100.2477281381180	41.28520721480230
AGAP001301	1035	51.054919436660900	29.433290692041800	37.37159302294870	22.430157285753300	32.07684617369280	0.4425569588511490	36.03608815407770	41.04271861034270	31.373015588967500	32.30595613776770	18.50801248430680
AGAP001302	1698	21.636719809559900	19.511200421728700	19.109473287500100	20.210919109071000	18.327069714000400	1.3787551898248400	16.675127701354800	20.700692660054400	13.646115523641300	19.41610794944250	31.267190827688000
AGAP001303	483	20.22991841583670	18.40277743155320	12.160597729689600	16.89227683787320	19.466614487794200	3.4772332481161700	18.30073841020460	15.337989197080100	15.50157670398010	20.21429826906040	5.435638184296050
AGAP029646	1791	15.799532396808000	12.497467110019500	11.998138463537400	10.613935399037400	6.96874846029899	0.17049933088067700	6.460125019826970	11.837074987282900	8.801036231475970	6.310213643593130	2.986077059491380
AGAP001306	507	61.97968187975300	58.173169218140100	70.21608807451120	81.45863333805380	65.15408693597650	33.929366845254700	74.8404854367958	71.9715301975287	90.93839936869300	64.23532805310110	56.38625856135640
AGAP001307	912	51.34087110802300	44.03513880803210	68.01602611760710	59.76456382059270	56.29235803953230	15.123122393197400	55.316272373720200	47.52865843370110	58.15936082431980	46.85532605494470	30.706587637602200
AGAP001308	1629	8.445450729004020	9.226344767542150	14.246629384439000	36.092725466716300	10.522168485506300	0.5311226854229560	15.749173390877700	15.191346457215400	11.466388723345300	16.831224661831500	21.25019017605300
AGAP001309	1464	6.247065134411730	6.181797366724430	15.754440911199800	6.377426892209580	3.8079640664412500	0.0	15.70795086788190	9.905227414856570	21.210677666960200	11.876410924417100	14.745034910679200
AGAP001310	861	18.61152494256970	16.61146494985660	14.309138791984600	23.44615744155400	12.466532524343900	6.561253867287940	16.275790555179000	17.483079019920300	14.554368679449400	16.38823747072340	18.747304957219800
AGAP001311	396	64.74554737596990	52.23752580019950	56.073118319365300	50.128003024979	61.564669162826200	17.478764738464600	66.41964224930510	73.4376692625186	60.30410018742120	41.03590655772360	66.05276490563340
AGAP001312	987	220.24957815015500	201.971372194151	191.01036433951500	227.71041135080900	252.48686480732500	313.1505240900180	223.09109794913300	260.94717519450600	236.2801356646750	207.80192570646900	214.37574456079500
AGAP001313	567	157.301851551645	145.36335304519800	252.15389366512800	499.93141569437000	244.92459204947800	34.019127075004100	278.4566734736680	201.68428426877600	200.99471267874100	184.57982399665900	329.6129239711810
AGAP001314	774	16.15884336099080	17.53905299396230	23.783751761267200	25.97290499658450	17.09288139785430	2.630183476376340	17.54815557711340	14.968010486858600	18.532321525092800	19.699120230983000	24.120937058995000
AGAP013389	738	4.9782046391101200	6.2410306167540200	3.7852663664843000	7.4083344693799100	6.877531508908080	1.3102804269508900	5.647838431968100	5.339509299277580	4.698894709927050	4.98378469686295	0.0
AGAP001315	3941	20.70738760928190	34.52816286834740	48.164564720221600	80.59148113835750	31.75415182705370	6.960642754221890	47.72082249485020	31.276490725824700	27.19768080586130	41.9294586313113	51.591898006187100
AGAP001316	726	1.1843697690726200	3.116443300580090	2.466559456863580	6.140487273475860	0.6876599720328090	2.1030599284248800	4.9493027011404700	1.8454403214528000	4.016654737956050	4.789825232326890	4.018079649548500
AGAP001318	1185	13.52280419877850	14.047100490101100	12.210156201450000	17.177525516304800	19.801125371901700	2.2762739782259500	14.130196562354800	16.62682642559850	19.75320168565540	13.656831787049300	16.82168197587350
AGAP001319	1605	8.37692561901083	7.652553429141380	10.443090012954800	11.791554647884300	6.169231113582820	5.866292398478620	9.134100028033740	11.244707172542200	10.508437260382300	10.791397049309300	9.208787652896710
AGAP001320	3330	7.722944494187050	6.187764352599650	7.507051481361590	8.285013051494470	4.447693837129920	0.9170099147366140	8.26542468752983	6.697765016164080	7.147630749178960	8.856197651496710	5.752490366744000
AGAP001321	612	60.79764814572780	52.41757241945570	84.62040037835150	124.10803939359800	117.60446237387900	18.711047892603700	93.3525830070995	81.90179087527180	105.47071220898400	75.39640057446680	144.9029821852860
AGAP001322	2814	15.694793421719300	12.34758947069620	14.738139785791500	12.823210921626000	9.284631477403890	4.3587299625300600	10.930255364036800	14.591546883821100	9.438548392187730	12.951657575274600	14.271179412003400
AGAP001323	312	44.094997556242200	28.74790519923840	96.42350122908230	100.28868401803200	48.804021668982400	6197.818717718530	84.07152069071880	23.239187396394300	87.1492993949975	94.52287878039750	61.396772183517700
AGAP001324	3993	9.181312755290230	8.195841147629440	6.960182321913220	8.046882121673340	6.605703367709110	0.15294981297635500	6.1551328137819600	8.329153108589090	6.552969891898810	8.105858085476270	6.794207407418380
AGAP001325	585	53.849345500501800	87.15881408153480	84.4853534578626	122.50316671449900	92.59429684956650	59.24589441440640	102.45208877597700	62.51004609812710	103.19824283913900	97.73794268449270	85.60226781593670
AGAP001326	615	21.86173271302830	22.86188057505680	21.08102191795870	13.266617419012600	14.341344392346000	0.5792818729677640	11.918886621946500	26.782978645176300	14.352987477595300	25.77069759614220	5.37573322869676
AGAP001328	3867	10.693324571347700	9.110666228826500	9.150418927823960	6.242683418358420	7.918314774935850	0.263222396006631	7.414969281873100	10.740491304529800	9.334492368609570	9.37298795686763	7.845386238932250
AGAP001330	5102	37.59805277892550	29.268423596745500	33.09080473943340	27.51563051983700	25.71877947537920	0.5187163100607350	28.52300025904220	29.473086641905000	22.55338847534030	32.36186785723	24.18550027865630
AGAP029951	279	1.9612144563138000	4.05472730505581	1.2836718033569600	0.0	0.0	0.0	1.5454596821625700	1.977340863087310	0.2824848725909220	1.4381361119393400	0.0
AGAP001329	399	0.0	0.0	0.7180840764643440	0.21080974892625300	2.085384877593230	0.0	0.0	0.1975216973868100	0.5925810485177990	1.0056139730102100	0.0
AGAP001331	849	0.09207114812578670	0.0	0.0843685354856517	0.09907313288760300	0.0	0.0	0.16929063656197800	0.0	0.3713228713916010	0.23630151662607500	0.0
AGAP028467	549	0.5695330037070520	2.0605991222414800	0.3914146810235970	1.5321145686990000	0.0	0.0	0.5235983622627300	1.7226482460620100	0.0	0.7308560568872050	0.0
AGAP001332	963	0.7305458388672240	1.5103723873305400	0.29752393199301500	0.4367242462179390	1.6416721450710600	0.0	0.37312500114516900	0.16367841590308800	0.6547312934817640	0.1388854189100300	0.0
AGAP001333	1953	31.539530440311700	18.28764764117010	20.94218856333780	13.179009465131600	10.097299036346600	0.05211884308026840	10.744624456939800	22.88065855858170	13.196079048175900	22.530799087049600	16.82861459367480
AGAP001334	1128	20.235083501389700	12.82276699226140	16.89120908055560	18.940358878262400	14.752988761696800	3.293675238967550	20.705460502377500	22.35777510846440	14.393205290151300	15.41406524232850	22.671515724748600
AGAP001335	270	2132.26037425374	1670.2676804166900	1962.6314935885200	1728.679760814520	1659.5145291740700	14.891222115417400	1372.8661792135100	1871.9109314492700	1446.0777274426100	1082.109538138620	851.008435287301
AGAP001336	1563	18.654392178521900	7.547996620242360	9.028081040039480	4.789548940575930	6.335006997633030	4.8191423158327300	8.092157414471200	8.319795871695850	6.403894107814550	9.369967431819740	6.470059412657500
AGAP001337	2349	40.065883069215300	26.866174817379900	27.626977983972100	24.564316567731100	23.662060544686200	0.10833131176645800	14.80720119487050	27.276913942194600	17.514062100637200	23.686083396640700	17.468810818667100
AGAP001338	3633	6.540928997157460	6.094288143649410	5.697976392869530	4.838875797607810	4.0767466219770600	0.4762999474560950	3.7385831039597500	6.074077630623280	3.2323640623389000	4.362504547654140	3.292104565055350
AGAP001339	1683	73.43092568250250	42.01087782644720	49.5826814740498	28.38754308892130	47.46202159912720	1.6027241023159500	40.35137378694520	60.12687220345860	45.1900265430879	46.01266501461530	17.67955045801340
AGAP001340	900	7.903694258944620	4.578945620923740	6.3670121446505200	3.738359547625550	2.126397446852570	0.3958426131946390	5.429715016664500	8.318955488274470	4.290945214656110	6.315814424933590	1.7286671558946400
AGAP001341	1368	21.542023826070900	34.61380461637400	62.518194907176900	77.34961037685770	37.345767516232100	28.497691889764400	69.28980366660680	28.459584565149500	76.39357350475300	71.76173046286780	70.3692633361718
AGAP001342	669	71.74200376965450	58.942903271189300	39.18710389476610	24.265809171246600	57.21248735926180	3.955890304827910	52.74314309909530	71.27167435080550	54.19149259838410	56.97727600441280	19.040532294467400
AGAP001343	1476	2.0124657051721800	1.5328847128869500	6.988184061201790	5.470770069695930	3.8897514271693300	2.827447237104560	7.2058628269937800	13.348773248193900	3.096998786088280	6.2976915714904500	18.775538850227700
AGAP001344	2352	2.3929103497589700	2.267485076387810	3.04544586000503	2.217266823527910	1.5919679199484000	0.3029407754040600	1.680490279392340	1.809439834989880	1.2398347532976600	0.5970832964748140	1.4883295028429700
AGAP001345	2127	0.0	0.0	0.0	0.0	0.19559674803942200	0.0	0.0	0.0	0.0	0.0	0.0
AGAP001346	636	1.7206881550677700	17.15198831367110	23.538423435706800	41.2630251954896	22.633311626671100	1.2803534658586700	41.01664576267790	9.417685458423920	25.77541214810750	32.59549065032320	37.45785258203310
AGAP001347	1515	9.338931525637970	9.17389221664395	17.162564914664400	33.47867535472590	20.21130246513330	1.4445175983623300	12.23820449300620	11.548565617906800	11.028656926737900	10.505513102859800	28.497334797669100
AGAP001348	1521	5.755990356991980	5.737627648912450	4.050022518046930	3.0968658974412900	2.4617413199991100	0.0	3.543583590757380	3.367998173390470	3.21263861017605	5.012202188948340	0.0
AGAP001349	729	16.941849042372100	11.971099662545700	16.212299442397100	31.729903567809500	13.810740261361300	1.3962702405454600	20.011476913269700	10.59464116765300	12.973379333805300	16.145001289590600	5.0686228336417000
AGAP029603	939	16.64928748856080	9.207802695712090	11.366032063333800	12.182513541783000	15.24129854946410	1.680208262304950	15.383002044017600	20.563081499518200	7.218255626141200	14.81326142138160	6.213260544349760
AGAP001352	768	1.5267266554451700	36.93037483787300	63.7012103729927	49.28501356732910	9.967488032121400	0.2650731784785530	76.72965843861830	0.6157121660729460	111.44690297632000	37.6162476779133	39.37613419066660
AGAP001353	762	4.411077958829520	6.044462723312950	3.4780430514577100	0.5519231615588910	5.022986094927320	0.0	5.281334661878400	0.0	5.998911034470210	0.0	4.083465722585770
AGAP001354	756	0.10339736079205400	0.0	0.5684832272009390	2.2252140164437800	0.0	0.13464034462402700	0.7604642880482500	0.10424756250970500	0.10425036964665000	0.2653703539888060	0.0
AGAP001355	723	0.0	1.564687300291250	0.2972152972087900	1.1633899007133500	1.9564544432524100	0.0	0.0	0.0	0.0	0.5549653875948480	0.0
AGAP001356	2214	1.9418528734117500	1.3139011824745300	1.3911662714429500	2.1275216937706400	3.382392545364630	0.9884571641910250	1.2009771378323000	2.313787363020280	3.5953664068381200	1.7820805885752400	2.503405180030350
AGAP001357	1713	12.59455908547980	10.472091561193700	13.966169371584500	9.624148047302210	15.592178034866500	0.9210248443107680	8.264555410653970	10.121689782028100	11.226176407763900	15.420294825479200	13.226120205454900
AGAP001358	2508	9.038611395554210	10.084505905918500	10.053177070500800	10.128450209775000	5.673194769270680	0.4667317209574520	6.676348854222640	8.01309613262398	8.48468319468667	6.319369625848270	4.07094911862151
AGAP001360	2400	9.771050594849120	6.464393817774690	7.849332159576960	3.644900558934910	6.795226623637540	0.0	4.701095170678270	6.534758455920860	6.699128753493720	5.099091351894920	1.4180472763198300
AGAP001361	2130	18.89987251210250	15.364316292246200	18.293950387446600	11.412527210532900	14.297516207251200	0.7407115297203500	15.182508849414000	23.791349350454300	17.723737491982800	14.567711150799600	15.932346058289500
AGAP001362	2829	7.0735636685227900	5.8554291827669300	9.292259240800930	8.116957766451030	6.117718690746460	0.7915652922540870	5.791786338030260	7.410310297084360	6.825469588530390	7.186105365279070	7.699259867187180
AGAP001363	1935	15.472092518148700	14.782916094911100	15.325250162123900	16.56180218192250	15.136337740993000	2.1304486158648300	16.898223889072200	19.102032430848100	18.328669640201700	19.077042750004600	15.326845422903100
AGAP001364	267	131.4517368415660	111.67421904301800	109.4553773181490	105.22011985170800	133.0686433521320	25.161103503222600	113.85175737189800	155.55610439931300	121.90967945331200	83.65427698325790	100.87938248233500
AGAP001365	1833	23.668011260845600	8.419934664450120	19.851322644123100	24.7337454521707	35.90650495539130	18.491782585057	16.3095319649497	28.76413759146670	17.11275789538530	17.32942246178950	28.699128416704300
AGAP001366	1839	2.2103083455449900	0.9666711799282440	2.4538444032197100	4.2994184030603800	1.6740911880320200	5.009147960025370	1.7975738228090000	2.957025476213300	1.0285582962853800	1.9636540386512700	6.345026265518680
AGAP001367	1278	13.272726003644800	14.226218789116800	18.04734076212560	10.859671221095400	5.79453070330307	2.7478008360593600	12.989479793387500	18.06859865133000	14.738946626944700	13.186290265810000	7.760741632977720
AGAP001368	2037	19.379010507211800	21.341702712093700	24.931212871265900	30.597839743636200	16.2982502649838	4.097508219898220	22.014265163293700	20.69905210244250	14.779908076090000	26.197799070070200	20.765009558565100
AGAP001369	3636	5.503606055624580	6.15593058142048	5.515975867890300	8.651896477796760	5.0116341031071	3.261362407155260	8.222049530185040	15.042613623925200	4.4868946223167000	6.749865736606370	11.954118482130400
AGAP028468	1215	0.25734454241577900	1.596146621672760	0.6484919776958860	1.9384086543243600	0.0	0.37699296494727500	2.484183340957620	1.2973030001207700	0.8432696566973460	0.8806364339776690	0.0
AGAP001370	3096	3.938718069241500	4.097665654839420	7.218414931435180	10.079443257042700	4.380722748192210	0.0164386467273521	4.73521658430044	6.083936235304770	4.1239506690453800	6.069575422046300	2.135707968765190
AGAP001371	594	9.869748075605170	7.890042959405140	11.455798366321900	9.204294340744730	9.385285173855190	0.0	11.130431852342600	13.135192876222800	11.01262995721880	10.807810780635000	14.241860091177500
AGAP001372	845	161.23967987523800	133.30421570973300	156.90540727475300	146.6255400084970	98.17424384156450	11.985699412199500	128.9297453661160	133.37272766626300	118.91944532829100	101.61580437804700	118.75636497004000
AGAP001373	1740	12.803445607043700	10.773989696291200	15.684256209774900	14.985665427981700	10.663867255954800	0.4972407210080440	13.25764594586190	14.131655784074200	6.114823405825910	10.415328858967600	8.941381840834370
AGAP001375	1761	1.1097161379726400	1.009487961322000	0.9762028841883240	1.1941097362517700	0.0	0.14450326595082900	0.734554090840473	0.9398264068166260	0.268529061168202	0.4177209660743730	0.7178238828778870
AGAP001374	1176	0.0	0.0	0.18272675160030200	0.0	0.0	0.0	0.0	0.0670162901848104	13.939763712752000	0.11373015170948800	0.0
AGAP001376	1446	4.973370150628590	9.444005491043590	16.09916193214280	18.730577401484900	11.335927215315400	19.991577145336800	8.299631508875140	12.099638251126400	9.42925127617292	8.925693317150480	34.69886874124620
AGAP001377	1527	30.714500887541400	26.247047590178800	28.520211571322500	44.28744218503360	59.340056879365600	151.48229107238000	22.966320306243000	52.38593622540740	36.335657324701100	36.26137300713060	42.15536556491610
AGAP001379	1506	7.578079080201700	6.760571223768350	5.326982272416770	2.513339337298060	5.083021785304940	0.0	4.39009065092396	8.216036978354530	5.023954068708670	5.417361330034440	2.8409370589902000
AGAP001380	738	98.0812233152334	84.5276427391948	83.37291817461570	58.58282949632730	108.57480070620500	11.033940437481200	81.504151164781	113.41117751665600	101.23982238661000	80.19362648588560	61.794580496538700
AGAP001381	5373	19.509367351859500	17.43028204634480	21.823280738678600	16.093105590280900	15.656454874138400	8.922798316088770	20.584125063175400	21.23926218288180	22.207948090757700	20.5237520676234	17.047785394187100
AGAP001382	351	26.278836927457400	91.62495510948460	108.36164900030200	138.99029087325800	58.07886003109010	28.274472371045600	116.29253881845500	15.717324809155500	68.03539508324440	103.45361184732900	186.71821523605600
AGAP013112	1575	71.26973284674710	65.10568059330230	74.26664880153070	99.54717423962900	47.91658346075220	3.7483871943329000	65.79537020193460	66.00121677614450	53.49294967308900	58.296559364261000	106.49824442565200
AGAP013014	237	32.3228002800072	40.57293588160280	49.56598061974770	73.4658632618819	30.544289137507900	8.37497029724642	60.64462043929080	33.918725908221	45.226185677594700	55.022359472615800	115.29006427367000
AGAP001384	1062	5.225947964100090	12.021824661115800	8.296000993559460	18.29578507418440	6.973079320924030	1.102225194125510	13.263012752570300	7.940483829129060	12.541849555117300	11.397431813688700	21.058974886428400
AGAP001386	7587	4.7290493982187900	4.238876926773310	5.126464404723060	6.241685721569360	4.61711963033127	0.40248359247040000	4.868595210671890	5.173053422189780	3.3760795864217600	3.9311328358389300	5.85706472600721
AGAP001387	501	1953.8980694498300	1604.324483667790	1155.6412986199900	643.0202275781080	1453.877889852700	69.58567751197450	1171.051252097100	1653.4612254129100	993.5821816852490	1632.3232392218300	627.871060926554
AGAP001388	885	343.14604800893800	226.8016136066710	243.5382145328820	133.7255563604020	254.69759838718900	0.0	194.6414789872110	318.27240230251100	237.86471120746700	188.529894199912	75.15307211643670
AGAP001389	996	14.911643478083000	10.141180060515000	12.153897429735700	5.404857177289960	7.435150842190080	0.0	9.668433011601390	11.869150189358000	13.76858496465750	5.975628814519030	2.733585110977980
AGAP001390	1080	0.7961596780988170	7.182659797527430	1.9233682520298400	7.476719095251110	1.9260846438881900	2.92169547834138	2.528543757760430	1.3864925813790800	4.232565007653980	2.043351725713810	0.0
AGAP001391	1434	18.47914171076070	10.255575966134900	10.539536316850900	7.50800243874588	8.76167039680018	1.4196387801361800	9.27114150334974	15.168674618567000	10.882168292655300	14.270040960101000	11.595270017964900
AGAP001392	795	467.9288531410010	269.3497424072790	254.53032040525100	133.9461279422820	336.8046095474100	6.401767329293350	246.23546679346500	452.94110378462000	313.7660748029250	288.35443083692400	129.16079127061900
AGAP001393	549	31.75146495666820	20.311619919237400	22.180165258003800	12.256916549592000	30.160591013803300	4.1716434645805	20.813034899943500	35.457843064776400	19.954546163840700	27.8943395045283	14.169402917169200
AGAP001394	754	50.28073780903790	42.224323013979200	83.50370204961910	99.50779326372000	92.80764776396650	11.542284609824700	72.14980575857240	62.400876502162100	52.47250170469410	53.56961649857860	63.578383377855900
AGAP001395	906	5.0904369544909300	4.816187447017570	6.1667253387757500	12.069207148791100	9.18397975893708	0.0	3.172798022982770	1.217832452100130	2.7836919895052500	1.6976672977032200	6.546897548193710
AGAP001396	1041	14.567406842656900	14.437767172263400	13.830361394900100	18.584064033585200	24.858148326192700	2.6889267672752300	19.467447466088200	16.579868817825900	12.94627357006750	16.38107487734940	29.610274950572900
AGAP001397	1479	1.7441226213929500	2.1307586113354700	2.4699616078385600	3.526038924231000	1.0126595125675900	0.4817557158555440	2.283706650011020	3.1972071909670200	1.8117995276521200	1.672963610947690	0.39447272827210400
AGAP001398	657	83.99831622482160	60.88042122904250	71.08376572452290	36.35938738101570	74.5948836328863	0.9295716943905410	53.26896077992780	106.40106010237100	82.41205933655990	50.180443376184700	26.93642314835830
AGAP029952	534	384.2547986738420	307.028442328297	275.7846271643570	111.36321068137400	289.8216354039400	0.2859216307184390	257.9832374490880	422.2447957176800	269.2049095918160	233.18003554315300	51.532247730145800
AGAP001399	2880	14.493725049026200	14.365319595054900	18.230546492300100	27.658019465635900	13.434440391120100	1.3430374376246700	18.215496149655700	20.605833824574600	16.775187605766500	14.582100951684900	27.077950371631000
AGAP001400	696	48.06907648960250	39.938065253493100	35.91735838065240	22.720202423069100	41.364328145295400	12.065399847989300	40.991319630118100	49.596676549875900	38.50073996260760	34.58965303716170	32.41250917302460
AGAP001401	771	21.08823370924630	23.895619170762500	24.526622658381400	17.891759702643700	20.72077363199250	8.251305166647550	19.667026811333400	28.21255434893000	21.875540600406700	23.592147268234400	10.215615731575800
AGAP001402	2373	8.136365771353500	8.41079473762299	9.266779685877250	7.868986911247210	4.979087079421720	1.4798522833897500	9.539452462906140	10.063118688989900	7.838151685999450	12.089615772870600	11.596384444963300
AGAP001403	585	6.681060235794270	11.188373915379300	14.570662407950200	20.7047605714646	19.05934835305980	13.136754855470400	6.879276944190320	6.870716273716560	9.02647815955916	11.08839817590150	21.940775440201300
AGAP001404	2790	7.340545536488800	7.935680582752090	9.293783856304380	6.542129208344720	8.618918122586130	2.2254745995274600	5.537897194415880	9.46298841620355	4.491509474195660	5.800482318155330	7.214397203028050
AGAP013257	765	17.88166121933170	12.041517895854800	12.827656820840000	12.644451411086400	12.943288806928700	0.8648662137025720	20.10309712052260	16.586400416250000	12.877986838703800	12.587920791563100	10.677061845231600
AGAP001405	1017	12.297880788010700	8.89887054560921	10.705595641447800	9.842141286890280	4.908959092387610	0.7006063950347590	11.44734295548740	10.849126859417100	10.849419000394700	10.783899694837200	8.700703052345830
AGAP001406	1149	66.26286008273660	44.72752902637840	45.69536457600030	20.424327293489500	45.55014169838560	1.9932395666272400	45.595095766569100	73.04950607403300	51.581885246785200	41.43934760146880	24.880620618457500
AGAP001407	1179	113.50662336476100	97.80205659419510	118.71318445274000	111.50870177364000	97.39224947416330	27.62696537018200	103.25479611842900	121.32506397121900	110.03109243377400	110.60474296022000	115.95925673606300
AGAP001408	372	1495.075806072070	1179.2739931686400	1333.9917380485500	1381.082668360700	1584.956413926780	1621.0849506025100	1386.663699820370	1538.5124301150000	1261.436198554760	1463.1237268842800	1729.102807899660
AGAP001409	462	0.0	0.0	0.4651226404371320	0.0	0.0	0.0	0.0	0.0	0.0	0.0	0.0
AGAP001410	2937	0.0	0.797869512748834	1.7559686200772600	1.8042644394822	0.0	0.29458592255839100	2.055350874541030	0.724515235256418	1.2880617683819000	1.1384632142522800	1.7878197092373100
AGAP029088	87	0.0	0.0	0.0	0.0	0.0	0.0	0.0	0.0	0.0	0.0	0.0
AGAP001411	801	136.52633989706800	107.94165706958400	154.79351155042200	159.93038177061	139.3013666941520	9.403644743628650	113.0442980997570	151.2269022528430	119.05626484141000	127.06767422007800	177.11554637993600
AGAP001412	1530	0.8174473700265930	0.7922051247272910	0.9363253153897820	1.209469265408270	1.3052055939760000	0.13305634056962600	0.6106080901093300	0.3605739220923920	1.5453584206444600	1.2238256325130800	1.5888484888737500
AGAP001413	234	10.355643365481100	13.467487120363900	8.877084240137740	8.267525922633440	25.24652487065750	2.174959413157360	14.43419715968510	22.22878794437710	14.145973235130000	10.859771409388100	24.517154374467300
AGAP001414	1530	27.793210580904100	29.734099014764300	30.57102154747640	22.210253782951800	24.25507062138730	1.3638274908386700	20.056127267437200	30.59727281755440	22.150137362570500	26.050002749207100	25.040252184650400
AGAP001415	4212	0.50107951768457	0.47961136468532600	0.5441890721923520	0.6390358201069320	0.6914150003701210	0.14499729421049000	0.2559254815547000	1.1787993606866700	0.9355802404186530	0.4127983284270320	0.0
AGAP001416	639	939.7334669124370	692.7220135713960	782.6492745413710	755.8331169882370	538.6960341475240	0.0	480.4420578125680	722.9906163419560	464.98601492536700	447.810603550801	585.0990505646930
AGAP013176	501	0.0	1.935447250830750	3.1453802510998100	2.5183559826818800	2.4912232519751500	0.3047547920232460	5.307312142037340	2.988846283212380	3.9327983758915800	4.404830067407020	15.138776739496500
AGAP001417	357	31.31115372691150	50.02209501849460	59.79105942560460	97.30729998966510	55.47123774398000	99.64969506232380	74.88336577604530	47.242542445574600	62.47663329176880	55.07215346308880	61.28415599941620
AGAP001418	2421	14.69088152220190	9.145208106517270	12.248805891660400	7.087596168360710	7.62987284954371	3.111243056442190	11.309432655528000	18.652950478502300	11.459014608595300	10.800277455276800	16.38699348524660
AGAP001419	1988	658.1795408739610	481.1307194479310	587.1550988323840	515.6792448417280	409.0027177320210	1.0496257852028	294.3237786950690	537.3668192269640	348.87165954991600	287.2054752282800	342.53239698997700
AGAP001420	768	141.47667007125300	219.26752467842500	342.5688809663280	431.7367188498030	319.06795928910300	1921.714275674890	444.5641551730190	194.77028186774200	472.3665694290990	362.1434585473180	421.99567606910500
AGAP001421	1839	43.82361354340160	28.956195798759700	36.45711684783570	32.52006898485040	20.4058142108768	0.8025706676283750	29.386424233747100	49.1980470535198	29.013915274383400	32.72756731085440	34.739018803714800
AGAP001422	888	6.337978764226450	6.278760887196700	4.597800155131920	10.608858175694100	4.310265094971420	0.0	3.8845337957059300	5.591332102716480	3.8164088023347900	8.811012969601310	5.803591169494270
AGAP001423	1773	16.885786250771400	12.259742928520800	11.190751041041800	10.531926644325800	10.41845581993530	2.439929087856730	13.781002580366800	11.334938015014600	9.157098458708780	17.84043131080080	10.968700227757900
AGAP001424	2403	18.086405761918000	17.048729013794100	22.08780898495330	23.802289254544700	17.0361104681886	0.9107133422883610	24.343401760106300	23.384250988132000	14.16867945220090	20.64919278828260	43.09528373192410
AGAP001425	1020	212.51077097660100	127.14892251873000	134.83084541612900	38.015818046809900	160.62186340867100	1.496883831408300	113.07992130293900	174.3117360515220	104.92983676175900	152.69410168515900	28.980596437057300
AGAP001426	939	26.638859981697300	14.026839620570700	22.04552527720450	15.138564621774400	18.25411337900940	0.48780239873369400	13.163563938164300	20.311288664830200	13.009646768045200	15.38300224528080	11.390977664641200
AGAP001427	8724	3.7453453907812300	3.176993179012950	4.138119997726780	6.363438707271830	3.996294466081090	1.7851420657922900	1.9193355027957800	4.218799912789590	3.7672097124995000	3.142831840225070	3.5778595063758200
AGAP013122	1080	41.32792510858400	39.42980951351000	37.339873306648300	34.03464838150760	23.421189269680400	2.7331989958677400	29.810200091491400	37.3623264034783	34.88217368376910	26.811251431335700	39.52525424154940
AGAP001428	543	32.10230987331640	32.589830711156900	28.097519063754700	20.912094154535200	32.17944731004360	7.217020019570760	33.483536704975300	31.35029459960370	27.432246439395800	26.478390016783700	28.651941810408500
AGAP001429	2034	28.82315809690000	16.288111266516900	26.376615577119700	14.84591899997320	18.040424664524500	0.050043313931054200	15.121798718977100	27.975248544639800	12.593075625458100	18.214269606523700	13.433503064336100
AGAP001430	1008	14.966767974649800	13.547650734175600	16.770255202427700	18.52490668689450	18.903145005017000	1.3127433600842600	18.75019760218970	15.168020345162100	9.695284377138440	14.529026880887100	16.302720387622500
AGAP001432	1146	32.33143442902950	19.53138184471630	16.25088178281220	13.65186274591010	9.874461169085440	0.22205083013910200	15.363568437205200	25.65144996246660	10.934826730371600	25.9090385402265	20.02448210689480
AGAP013434	3840	63.89859961923200	42.56988506952540	53.90819852941400	40.50132892710730	30.335833141239000	0.7819658765117300	24.66577800539000	52.39710533280770	25.881131611996300	23.440495080773800	30.969139623913300
AGAP001433	2166	2.093152112654660	1.0072635796394100	0.6283235669063010	1.3203347432749500	0.7682996917448750	0.11748395722041100	1.6920857046392200	1.0187961233635400	1.1643697795437500	0.8644751697807100	0.0
AGAP001434	1543	1.114520353009360	0.1047374241376330	0.7427493104582580	0.2725634796551360	0.16177613081523600	0.26387064299614800	0.6054636279113900	0.5107657631713350	1.0215590337377500	0.6500971730898820	0.0
AGAP001435	1215	6.433613560394480	8.04723921760018	7.487134651579770	10.592018718272400	3.7665655258258000	2.6808388618472900	4.376894457877710	4.216234750392520	7.329959323600000	4.733420832629970	7.442872476768610
AGAP001438	1811	22.574310153975000	24.763518559255600	28.635733803522100	56.199248307071000	35.88324407348010	3.035095211999600	29.285223585186600	28.069131104904700	21.019775801068400	29.35632066157780	31.839786758040200
AGAP001439	456	0.0	0.1772037778995260	0.31416178345315000	0.0	0.0	0.0	0.0	0.0	0.0	0.0	0.0
AGAP001440	1251	159.96092420664300	120.72294210052900	147.32304180023200	136.28875545030600	110.47688955965300	35.434626525439900	133.73229537447100	137.96677409557800	137.02548585930200	134.01393790358500	127.86229637799900
AGAP001441	990	62.29784985321980	45.54459280704900	41.530283761697700	39.76255155201720	30.34108609935870	1.0281626316743900	28.672960315273800	39.32597139911570	27.863280614650100	37.1518495584329	37.91281375996210
AGAP013284	987	54.32981323660780	47.40227989477640	41.946804934741600	33.3213962717688	39.62231267427140	3.042298850866310	41.574744428510200	47.43042290867090	32.10024147928330	35.97744458758880	27.191041129953800
AGAP001442	1074	11.354069964964300	9.630381851433430	7.00282411160933	4.150832179276980	6.507798841472510	1.6111710513109800	6.490498972434160	5.870477263116350	7.4116771180070700	8.530396742187660	5.522801842331010
AGAP001443	1215	0.12867227120789000	0.3990366554181910	0.7074457938500570	0.0	0.0	0.0	0.5323250016337750	0.9729772500905810	0.2594675866761060	0.3302386627416260	0.0
AGAP001444	1569	8.718591990305140	5.4590961176236200	4.428299555672320	4.449577090625060	5.780463588999820	0.03243725319814030	4.626036582075540	7.082455814712890	4.068754388580150	5.114594967891340	6.3833431067333300
AGAP001445	832	7.704097584400260	4.661822464741360	6.026468826817650	5.560360505032000	11.500947729370800	0.0	5.441615551556800	7.293821044248740	3.1260074782988200	4.501089465733220	8.999146176645050
AGAP001446	5766	15.414061084070000	19.717746491521400	19.317190202129700	22.348465765982100	14.79136802486460	3.504151570646760	20.34024355878480	17.823404277413700	15.623235937327000	17.315622702624400	22.17609238424940
AGAP013537	840	0.6514033729899410	1.9239267314805600	1.7054496816028200	5.507404690698360	1.6839482886565300	0.0	1.5399401832977100	3.0023298002795100	0.6567773287738940	3.582499778848890	0.0
AGAP001447	1020	13.717788678258800	18.45837940614590	14.18532852815520	15.338269320404800	19.007056462275500	4.241170855656840	13.879591586715900	17.77114330312500	19.54878402115240	12.784607053931300	24.595374607765700
AGAP001448	900	0.9553916137185800	0.8080492272218370	0.8754641698894460	0.09345898869063880	1.8490412581326700	0.0	0.5589412517154640	0.5254077150489140	2.1016874520764600	0.9659480885192550	0.0
AGAP001449	741	78.2738951835686	52.01612434343000	63.70234316788500	67.76722621252400	58.16619666271580	2.81600008229847	54.31008113834460	64.24013358087930	52.64854700292750	63.35368029964350	33.462307040976800
AGAP013329	720	0.32570168649497000	35.12769557228260	52.229396499086300	16.355323020861800	14.214504671894900	58.31609926528160	58.489209554511000	1.5324391688926600	67.97645352809800	30.278757390122800	11.614482453667100
AGAP001450	972	5.468571526335310	8.978324746909290	5.674304804839000	9.172826667784920	11.642111625279700	1.2042830824704600	5.323250016337750	6.162189250573680	10.459787087880500	7.223970747473060	3.1011968653202500
AGAP001451	7489	6.690605882011790	6.8623221860473800	7.087328747608880	6.817551812217380	5.62193476401132	0.22426273986381500	4.0878636458750700	9.33442335255147	5.219840647432530	5.366653872654920	5.388379479291710
AGAP001452	1248	43.969727676821000	27.906187254215700	43.50536543550260	35.384112304749100	36.40299976948690	1.3457561368911100	27.985451408006400	33.21688198506350	30.818013119390400	26.899367997596100	25.244358105913400
AGAP001453	2856	21.56747302168380	13.807003602389900	12.615311615385500	10.955906657432000	15.38278021471710	0.017820045612003500	9.63720735625852	17.44000398691770	9.741277187276670	11.567025429747400	5.958181833276580
AGAP001454	633	9.385148122698680	14.807853137082600	13.578935853520100	11.826327004929200	13.144843067293800	3.135652386172830	13.73701248291900	16.559058317892300	16.80851931459260	12.04353796112230	23.65652328268150
AGAP001455	7279	24.903493699085100	20.070792730005200	21.924599451252300	18.07293206222600	13.340074415556700	0.6502468299097450	13.446709445034000	26.266776687223500	13.67511635512730	13.81748689718220	12.891085871123300
AGAP001458	1065	10.569249094146600	5.538741181896160	3.2283441860199800	4.659786196688190	10.234834006283600	1.0035446531695100	8.097338053020800	8.584126048686480	6.06825250247429	7.472231150625660	2.282571068522860
AGAP001459	564	856.8033301752800	741.8579607366430	825.1292135065370	1001.9002436548600	1081.2465463447600	801.671529396923	1025.4618222962100	1054.4485685529500	913.7589261388280	923.3025080154800	1409.4269281355100
AGAP001460	1809	19.358455130978000	18.58200544633960	17.73893930847910	17.25039044986420	13.798815359199000	0.7314788872111300	13.625931011969000	19.517633195846900	13.549436102731700	14.084432519167100	14.459311720636200
AGAP001461	894	12.241137210549200	11.840542367568300	19.950327483447700	17.970469973065800	16.473840739403400	8.42541324345252	16.63962211482760	17.54297572059290	18.953976602199600	16.83053587378670	23.27609719136670
AGAP001462	1845	7.965127422576190	9.197308277321710	9.472871727406870	7.932616601059100	7.0804750616299600	0.11033940437481200	9.348146370154100	8.116054134901920	7.091059289526270	6.7054557739610600	11.331202393821600
AGAP001463	2052	31.04641806940360	17.208455764909500	22.445114084486200	14.838663993864600	15.814168655082000	0.17361518122571900	16.425028010936900	24.6572918904534	11.330369122122700	22.714771177392700	7.676646909400560
AGAP001464	2931	27.869663245629	31.649283959422300	34.971319264310000	47.35127881460210	25.549700086787100	0.8161106661857590	30.133300118071600	26.404829896521700	24.200597580204900	29.135872192089300	28.033337002257700
AGAP029522	4879	5.174911813299880	6.094734896856650	7.913090775184380	7.378643665430230	5.559630099775810	0.2920748939333260	4.492412777673840	8.964991243661010	4.959146708758000	5.90744105091868	10.144271676000900
AGAP001468	3003	12.546510520725300	9.767628021362860	10.25655053271620	13.47265940865050	9.531521370593960	9.931373112547090	7.753544978841600	15.98268224099840	11.678957494680600	9.798289993432850	7.803611099599330
AGAP001469	3567	8.480844586950620	7.906060563510540	7.771342619784740	9.715333054804840	4.408773731544240	1.4696067220610800	6.7492005043138400	10.008818120990700	6.761105554409140	10.04880977122960	9.077683393286110
AGAP001470	2172	63.376869604159400	40.47686736728170	46.07069733810480	29.857823320641900	39.26658749142230	6.232880925992930	29.24846486877290	48.259134048001000	35.741749659794800	40.11783975798730	24.757068470556100
AGAP001471	1908	52.72680132314810	40.19070841894770	47.56488435891630	46.068227915904500	27.60479048108440	2.427336779023730	24.93390219916690	44.3209495477582	26.973307904990700	37.537387619888300	48.618763759536900
AGAP001472	3862	9.371302797338460	8.62030765446392	8.06798697122824	12.675768585229600	9.005817210117930	0.31627581730429100	6.531387934338790	8.32598450569485	5.897731165685820	4.640614248313830	7.981433512052400
AGAP001473	2019	20.209959031248100	14.20789874510910	16.745336546852000	35.91158168707160	54.523363696348800	4.008000986920880	18.330805219706900	26.231351003927900	23.031121781670000	18.978909180073100	32.942282725629700
AGAP001474	318	61.207335801696300	47.517360217133100	50.45556793873990	42.58555805431940	29.30555956285730	3.200883664646670	23.954625073519900	48.32759643138590	32.46710568655860	23.973457639592500	21.710265578158000
AGAP001475	3207	16.81827230544660	13.580871015671000	19.453932102399200	16.313795406616700	12.090550415666400	0.41261157061582	9.52358807880818	17.96412720770610	11.894489321854600	10.113365969601500	8.883877631147060
AGAP001476	1113	64.54336385744000	38.40593362087610	33.46542771447040	47.00659646812180	71.4696809747235	61.31978563273130	33.5752157364699	58.842831698874300	45.815086977542800	41.698194490920400	38.17861592617720
AGAP001477	1293	2.5391129155988400	41.1836381082127	43.54238583841620	110.0691012978380	24.196270756074800	0.1180836433129520	64.74974062795970	5.302838887384630	68.57303896711190	41.06529264417040	73.17255551125970
AGAP001478	2901	11.586492260007200	11.197372952195000	10.765320430717300	8.379415014972480	10.899209070688900	0.2982415906770070	5.548951413100780	11.301427583265200	9.236992421225400	8.990209717345710	5.765203286204990
AGAP001480	3963	13.01820518314490	13.334953182010600	11.730292056807900	19.484182804997700	17.59458638510800	7.820963061604900	13.27387248585660	13.503097597207100	10.699355121282500	13.398290030005600	8.882156185189170
AGAP001481	2754	97.12864236913190	54.25138057854670	79.74370602736310	51.06648009501570	55.41081155907370	1.3305634056962600	48.53551485484420	88.45507882441130	65.0767601582499	48.92874304591000	28.458041822938800
AGAP001482	3711	12.069656676580000	12.738043598080700	13.95518324752120	10.856957699955400	10.964201801457600	0.8777200800712620	14.02033027746840	13.910349771909400	11.022390739972500	15.947964523466300	9.511512392730740
AGAP001483	882	3.988183916264950	2.93169787654181	3.816958811206300	3.814652599617910	7.641446015752340	0.0577030048388686	4.4813074117129	6.880339125640540	3.1275110893995000	2.426243236469090	0.0
AGAP001484	1245	42.819961482326700	34.7883040795907	41.539000919617500	34.86132879352020	45.84731215948220	14.225806821865800	33.882807031701600	52.6040736392346	44.94572563175560	39.533148831334900	38.270191553691700
AGAP001485	2346	8.396606137773150	5.373217367715540	6.68658404577268	7.350035555593720	6.029482363476080	0.6291250885629080	5.02373211260519	8.801587042379500	8.398687068719870	6.38517721311174	9.24295338310036
AGAP001486	2853	2.931657661826440	6.82579263093104	10.795801349368000	12.205684958335800	10.120146949085700	6.350607043591320	9.949607680378910	12.8727652582962	10.33163915715820	10.219688585158800	12.883205538804700
AGAP001487	1875	15.550301320015900	15.299065368733400	15.701051948708200	4.844913973722720	17.662042097683200	0.8685917912385210	14.257792843759000	12.525719926766100	15.678588392490400	16.83424607191710	5.549021570421810
AGAP001488	1077	32.29799453821990	33.98758588036140	33.187385726120500	29.521585842669800	20.85965764745760	12.664443334997600	28.95907320865630	29.782860727703000	30.442269500829000	31.72912834154740	19.682247910081800
AGAP001490	1470	43.072386295661400	28.089330279616200	32.988269555574500	32.84415888271020	28.980891556038500	0.4847052406464960	26.15453962108800	29.80884587420370	26.807237909138500	30.070252111988700	30.891105681229600
AGAP001491	717	66.06701992165760	42.37468750842550	49.55080581192450	45.517264784896900	41.777501229775700	6.175428693592390	42.79759375059830	59.24576535802600	41.76993890110120	45.608170127381600	35.80293900283890
AGAP001492	1680	15.726738576471400	13.130799942354800	12.918781338141300	10.464068912326900	7.18154417221169	1.3935275668586800	14.03056611449020	15.058560404526900	12.291118581340000	9.314499425007100	4.2252020886264200
AGAP001495	693	13.874045866279300	14.691804131306100	10.95622219696360	6.432891429355660	11.526490959788000	0.0	9.021871780936050	14.89792438775060	3.9804686592357200	7.816363153852110	22.029281126254800
AGAP001496	3600	29.030876989585000	26.755407745789700	30.422379903658200	47.82763746243440	31.73417059270190	4.693562413593570	32.059273223394100	30.254727591566600	20.863626477384000	28.514044536097200	41.51502216578230
AGAP001497	2855	21.60240677922510	23.576357487768500	23.683947101992500	28.548365687252600	18.798046415867100	55.27931694595530	35.491441002097700	24.899356863789100	41.4080277335555	27.569144824692100	18.221393072751100
AGAP001498	1518	61.123778951704300	31.938704633274200	37.135661248813900	32.63676541825270	26.200841543105200	0.06705408467441650	25.18549513658610	38.73064776941600	27.30947627945200	26.07971731848890	31.451664039436900
AGAP001499	1294	49.89729700986320	35.843914716022700	56.73849211205660	87.81822592654390	48.29084182271520	2.438509363685230	28.434547227918500	52.500168126603200	30.63607385223510	34.62529410159970	75.5206454070086
AGAP001500	2313	24.298782110493800	19.28418389219430	19.91239693098390	24.837544465255400	16.51186648799400	0.8361322568869520	15.503706759645200	20.409806829721100	13.527398159441600	17.260431273450900	14.966087244613200
AGAP001501	1095	43.40309597565850	52.541648381913000	71.56347211898280	99.62984246445910	56.459081703804200	83.84736683402680	75.73599269819710	51.53314027055100	110.1946400386670	53.19330569653980	59.14172906639560
AGAP001502	306	196.18736880638200	192.7699136836410	214.18441589541300	308.9644214361120	284.69797018601500	63.534402621996600	241.19019559318500	309.32091459497300	252.92366151214300	192.31545653777000	172.5489458916900
AGAP001503	1773	3.04208681802409	6.608411615745420	7.231568362261690	4.364582212963840	5.1622979287967800	0.028705048092432100	2.594071073951390	6.978765758263910	3.7339624783084300	4.299807969199340	2.6873315558006800
AGAP001505	744	97.18518064769280	82.10822792738010	82.21917900501320	65.91119807255130	92.04199327277320	18.880050905827200	81.2332245436702	90.8870603854774	56.99132304521860	93.11931324807210	53.06241421067730
AGAP001504	510	25.136506628317700	9.506461496727490	10.393211000826600	10.390440507371000	22.677947195333000	13.372162227247500	8.031844877591960	19.780055154782600	17.617085995346800	12.587920791563100	28.980596437057300
AGAP001506	1044	15.12453808551360	12.616094256432900	7.478494868177870	25.056677140335100	8.926406073743900	0.09749818058981250	10.600609946327800	9.662670621589210	13.739479751361900	10.312840998116700	18.16218186419480
AGAP001507	2184	28.8478636609831	26.490991148847700	24.040281088747400	19.98841282847870	15.086957518280300	7.060850380571560	21.71710514907020	24.50218671141570	31.684093113378000	23.209699421944100	16.517913328560600
AGAP001508	402	0.1944487680566990	14.874538013536300	0.0	0.41847308368942800	0.0	13.293222084894600	0.0	0.0	7.450011490569550	0.0	0.0
AGAP001509	669	0.0	0.0	0.0	0.0	0.0	1.2171970168701300	0.0	0.0	0.0	0.0	2.761603920571600
AGAP001510	378	1.6543577726728700	0.0	0.18949440906698000	2.8927782213769200	0.0	0.26928068924805300	0.0	0.20849512501941000	0.0	1.0614814159552300	0.0
AGAP001511	885	22.081470270845500	13.42183462165080	19.02009983889240	38.397387895950600	40.89828545530730	8.798632419193180	9.013435197154930	29.74341980107410	5.610436842407500	20.402032638868200	16.92042851744330
AGAP013185	834	22.213323654477100	15.50214344790090	20.097313514139700	43.26680519599000	41.00481782873340	13.364264998400700	15.941027476982600	29.294315047691200	6.33152245005049	19.965778143992400	26.81610471149520
AGAP013005	1050	42.95539956745100	52.86950658108590	66.58075556977400	115.8357408399980	81.38423023295340	131.16123811894200	47.703924789266700	53.14123746494730	48.86423326077770	83.94195037373920	35.468545752195500
AGAP001512	1950	61.89334202439810	63.27647025475610	76.25721468631420	130.78507094308500	58.75684182573880	2.5055532439572700	63.82986250359450	46.03379903390100	50.117162318746400	57.85400326622430	66.7199034977029
AGAP001513	1959	11.451930661446400	7.919624891607590	10.20135751353840	9.317274370230610	6.6684412908153500	2.182286994641190	4.622178804385150	8.850665950287980	11.626869709994200	8.295160284256530	5.956356969009110
AGAP001514	2118	8.377822417491030	5.913485846052160	8.150406835308640	10.325497334093200	6.835690770150510	0.04805859326523330	6.0056213003017200	8.186239186314520	6.400322977286670	8.335485793280130	4.085996198865710
AGAP001515	573	12.414179464310900	37.37051399891570	21.251153100600500	43.30429580691900	32.96327478503520	86.68864408630530	56.31218145555190	21.456440719275000	41.951222047337700	20.890621165317800	55.15217529441360
AGAP001518	4911	8.929439028646470	8.375016425492050	7.526065057971130	9.060440748444950	7.539615392813400	0.5492536477698540	6.584961077021350	9.516395083201150	6.290939838225200	8.66044336682834	11.325568263268200
AGAP001519	6525	3.785626958433500	3.801856134208490	4.566684572714850	6.368102125955250	3.0222260563961500	0.31199417788740000	4.350380185765680	5.0970587528883100	4.263768221741330	5.0116563956065300	5.200903770751990
AGAP001520	1558	16.707367641000000	8.972562022424760	17.792284418980900	40.868811935129800	40.054648563528500	16.30046924497640	17.98903166625050	25.24182764532170	8.852582737003710	17.812857265821200	25.027117159915600
AGAP001521	1254	7.667235873470120	8.763532288849260	7.825484424196660	7.713720358437890	6.50260920922253	1.01463417599446	8.309618745599000	7.730280975001960	5.782154473416100	7.839218016875080	7.831730685348050
AGAP001522	1338	16.007580645672100	10.689440449795600	15.310808352326600	9.052529846268160	16.72843380395810	0.190187033885957	14.716518542924800	17.84736969280500	12.134182038333800	14.044398734421000	3.561015581789700
AGAP001523	5010	13.324514503794200	15.838410002631600	15.71260407253950	22.93382848228970	15.379151542193200	3.575789559739420	16.725205290852800	14.9756929558852	11.074760226510700	16.831790045455300	22.960478054903000
AGAP001524	831	15.332671450882400	9.237626544653970	6.8956810230872	8.603625312676140	4.505786459348550	1.3473755786924300	4.6698547074731900	5.690336264067660	2.750403254071180	4.265085978188330	3.9784307288189000
AGAP001525	1599	9.14164583483069	7.175921842745510	11.333401073615700	6.680651912032530	8.950331043118720	2.0370351576888400	12.089670065247400	12.371232314941600	8.674882541403780	7.8207082935387800	6.202769110034720
AGAP001526	1659	13.946864260761100	12.322872482647700	15.672866694223400	18.100285151478200	21.616730079254400	1.3498120625598600	14.641344077485900	16.674331643957400	14.584494751073100	15.47881760987870	25.730726088531300
AGAP001527	6405	5.7116024086050100	4.213714939767270	7.023097705223400	6.947045201500880	4.44289538839371	0.5562191286107330	6.215860557718970	6.767546680957900	5.4264880934761100	5.2934860120259000	5.9815122314621500
AGAP001528	495	20.529075997258700	10.284262891914300	14.759891789871600	8.156420831183030	20.6756431591198	4.2154667898649800	13.64687731461130	24.04138332496540	8.120156064840870	18.37327832707950	5.500304586937510
AGAP013478	1119	4.261190965403370	4.404915358403220	8.385508622143610	6.0134469934995500	6.543524023418550	13.553554048104400	5.972600889644360	6.690848918183220	9.367440721386370	10.219248698914800	0.7820712669094400
AGAP013519	306	95.53916137185800	83.44560647127460	70.45847998308110	38.757992368764900	94.89932339533820	29.60503577674190	60.356261214653	107.39951822323400	53.82998498578190	83.26385106919370	93.10652144800200
AGAP001529	663	10.375293542645200	8.287684381762430	7.886740156552390	8.626983571443580	14.05606024281850	1.9958451085444000	9.972061116578410	9.509641901337800	9.628771697861610	11.195987242496100	4.839876935338510
AGAP001530	849	4.143201665660400	2.4745912729997300	0.9280538903421690	3.1703402524033000	3.9202288158289700	4.136265569474520	1.438970410776810	4.641410910326090	2.1351065105017100	2.047946477425980	3.8940823741443000
AGAP001531	1833	0.29851545734399900	0.9257519788138880	5.74437879662618	3.762833259884970	1.588783405105810	0.1665926359014140	9.13490612459923	0.6879315417989050	1.0319250992192100	3.319952513732300	3.8194773493580500
AGAP029498	1815	4.952819034303680	4.45206185797155	3.9070301796719100	3.846493914705630	1.2836319477945800	0.16824479427399000	2.53404298298392	3.126393015167090	2.9962073180428900	3.1318088057521900	2.8394429523476100
AGAP001533	4320	3.3655840937813600	3.5165105258728100	5.4716510618090400	3.952536396708270	3.5054740518765100	0.6479566585031290	4.241964856769140	4.816237387948380	3.4298371613747800	4.504661758959990	2.1383252579425900
AGAP001534	2784	1.0950315321813700	6.385446479482900	3.2675533770364300	6.7979329058384900	2.002463862525140	0.0	8.079523327598840	1.104035608130800	5.831729729630270	3.1466976026862300	2.933890916523780
AGAP001535	10914	3.3304295595417500	3.3539151542192800	4.377539617044280	3.1212938773811500	3.0952889670225200	0.3590655919577540	2.1531507419024200	3.5888899722280100	3.011282529947380	2.861448116072810	2.824289556857830
AGAP001536	2283	2.739146903505670	5.556886932712590	3.921861948495310	5.231738394508820	3.1708263362196200	0.9585826375466190	4.7216737989855200	4.384151104547440	2.2784390906216600	3.7200669334462400	3.2369917176739400
AGAP001537	2733	11.755292482935900	10.082136351359200	8.282008113513570	5.7860449639429500	5.784596691194400	0.11173227281642600	7.204793929906090	9.573839813185470	5.277288744923060	9.126875884936640	3.771378674358510
AGAP001538	1227	24.27234084197240	21.271385525073600	19.32286998666860	25.021416287591600	7.256017651107400	0.5806982100654850	13.88079741424010	19.526154691304400	12.139942800808400	16.895462146377800	10.46076090669740
AGAP001539	1374	4.03926982378042	4.351939069462580	4.535453520070370	4.101584438169960	4.057394027125170	0.0	2.3536203674855800	4.072483380837650	2.351779081199100	5.159077798943960	3.1846351807556900
AGAP029582	3486	0.31392933638069400	0.9040137653944810	1.1301172588934300	1.5925025611657900	0.7876724808740700	0.4087875523524670	1.9378096014723500	0.768668774167946	2.7356301818120900	0.786519362424655	0.8089180430445030
AGAP013269	1473	1.3266871140324700	1.0971476269135600	1.6047204743391100	2.798059335544580	0.0	0.0	0.48787423774989500	0.5885422469998010	2.300727098759870	1.4073816737003100	0.2640530278861470
AGAP001543	534	0.0	0.0	0.0	0.15751514947860500	0.0	0.09530721023947960	0.0	0.0	0.4427712328812770	0.0	0.0
AGAP001544	1554	0.6036170251644240	1.0399603953949000	2.0281023240682100	0.8119024114051640	0.6960676550885520	13.296643763680900	2.7746669969328000	0.8114404865620290	3.144416554747600	1.118858789790640	1.8145999343971300
AGAP001545	588	164.04729842236500	131.10186441660400	193.3249031931190	286.8141923337720	215.23406277702400	42.584817571085000	210.70292666708300	212.17357472511000	119.29220869566600	210.5145108142630	321.1484327245600
AGAP001546	2064	4.128079514878110	2.936225389614230	2.0475311584359400	3.3417022119036600	4.192593550417090	0.0	1.5667996050994100	3.207430818612550	1.8710516924372600	1.8467925216546600	3.627562799887930
AGAP001548	195	422.5102493116290	396.1513134482440	561.6439366829210	483.54242917941300	337.521146580678	45.41315254672560	752.5437600019630	382.73931242409300	369.41198676882400	669.0762322015620	519.0988007556710
AGAP012990	432	1646.6029706134600	1444.013896794580	1776.6285190086000	2385.735392555000	1740.9879096105400	424.47051647032200	1934.0032715607100	1798.2443914017900	1429.7677571113900	1981.4319764497500	2860.8541082579300
AGAP001549	2475	31.393694678884900	26.11876290009980	25.207579899957300	26.610322961734600	22.42382762135430	2.1385782738827200	25.17413325908090	25.474313456917000	19.83865579763080	27.722034652328800	27.89440183375450
AGAP001550	1788	2.3607907477487800	1.0846298351971000	1.4822532467621800	1.552422798720340	2.6060313034084500	21.31971121400650	1.9694238734940800	1.5427239955295300	5.201323811766410	1.0098321524272000	3.0998540652053700
AGAP001551	1272	24.82707195169210	24.26688716971240	20.21601438616920	13.291455231239400	17.9889037495218	1.9205301987880000	20.338832609592300	20.322373883967400	14.188868706530400	19.084134042044100	16.359143780724700
AGAP013243	1263	2.4137512158297100	7.933341581592060	11.285944923860900	28.370685878060900	9.157365850847050	0.0	14.623132170771000	1.996798917050500	8.36182062286953	10.69549683249900	24.020671881196400
AGAP013124	1869	6.315371385006810	21.833325829161400	33.99401949621790	59.00067456184310	42.07088255863650	0.46292073544890100	29.991344393813000	6.999813860202220	38.33133816086480	24.366365537039600	38.75974210899410
AGAP001552	1353	0.1733224052301400	3.643089642315740	4.552907797449650	7.522308845831910	4.304863239554990	0.67708270866362	2.6026089325997200	0.46599353884604300	1.3980182608047400	4.052929042738130	0.0
AGAP012996	1341	10.608985582476000	96.35128369334200	112.27734503402200	190.4932541298460	72.78273140233610	13.321261479512800	151.71262546562600	12.576873715936000	114.37035183838900	117.19039793599600	85.1281560830668
AGAP013239	1278	1.6514451709604100	10.622243362540600	7.062002906918710	2.5668313795316300	3.7111039335761200	0.0	4.554752654824200	1.788359593476350	9.373723377805810	3.453552212474040	6.695541801000380
AGAP013450	1278	18.961037148064000	15.11140573599520	18.439674256954400	6.7790674895322500	18.034662975448900	0.0	11.639923451217400	19.918625816995200	9.620400308800700	13.029310619788400	0.07608570228409530
AGAP001553	1230	1.84299490894715	1.0511209459796200	3.4940920306008900	3.214077415946360	6.900080792543850	0.2896409364838820	2.862869825859690	2.1144456825139200	2.2426542933742700	4.077642024706050	1.9763725105502800
AGAP013250	1137	11.549948988106600	10.233868840804300	9.134730484574450	5.030510209205890	8.123096820028730	1.0295190467557500	12.577758283985400	15.665190448687900	11.853184508742600	11.351409442919600	6.328563796316150
AGAP001554	1917	2.2834797425625500	2.2761950062586900	1.2330481266048500	2.193872973958660	1.0851181092327800	0.026548800348399600	1.1996056374845600	1.1100162993991100	1.0278205458120400	0.9418778761292850	5.579618167500320
AGAP013236	1356	3.458778971628010	2.6815792938777800	5.546484583973760	8.374090800820520	5.890750910865130	0.2627273981380350	3.5507961945261800	4.126542894742570	4.591629112667050	4.438495301228710	8.963636386345290
AGAP013091	1308	3.0478506442648600	5.868859066213640	7.557176112056520	16.84834062175280	8.206180813042910	1.0894750821870800	9.120338904138300	9.037976749694610	7.9536337062526600	5.726156629189660	10.407686431705100
AGAP001555	1980	4.18477318405659	5.223752580019950	3.328210893794590	2.8887323777106500	5.757242099185800	0.1542243947511580	3.702078420453070	4.258986781078310	4.099882719012790	3.580087321085350	0.0
AGAP013288	3828	12.00705903818450	8.844634958358140	9.243644199032190	7.492832713990870	5.977504067239220	0.013295206444065300	8.823412056860770	9.408751010084380	6.238355191802190	8.9443951288014	5.461355385736900
AGAP001556	465	85.2287768015226	60.82090957583710	55.454621905020600	25.6861478594917	37.219411131444600	0.0	49.76380176563480	75.42143006347310	55.593022925893500	34.22763946415620	17.147262917342000
AGAP001557	3429	5.106364148722550	7.705806278843410	5.326732601331630	6.917436958204760	4.440610895515460	0.5194784950060870	6.287303168902850	4.274970909846800	4.665819693476830	3.7054338142269000	5.0192599506783500
AGAP001558	1839	4.378110761367960	3.0757719361353200	3.661291649248460	2.424140163427660	2.4432682203710600	0.0	2.0711176654103600	4.756954026951830	2.9571051018204700	3.2000288037279900	0.10575043775864500
AGAP001559	3603	6.053007196143000	5.4722179140196500	6.719556946997940	6.583372558890960	4.249253848831100	0.8051515029889760	4.44786127509986	5.074712318540710	4.965477223369660	7.7768317893339100	7.7725250972781700
AGAP001560	1017	4.765428805354140	1.986355032502060	1.5494941059990200	2.7293332980452000	2.127215606701300	0.0	1.5545774383995200	1.8598503187572200	2.867346450104320	0.5260438875530320	0.0
AGAP001561	1215	1.7370756613065100	9.776398057745680	18.570452088564000	24.160879298542900	12.806322787807700	4.607691793800030	14.136186154496900	5.448672600507250	17.384328307299100	10.072279213619600	12.48481834812800
AGAP001562	2088	13.21525233709480	9.597519557040970	8.336120426455150	10.19186385290160	7.810605314525910	0.09749818058981250	5.644480620771920	11.512166170252800	6.077077582333160	7.49442482471836	4.4241212233295100
AGAP001563	1668	9.700755266828620	14.484815284132400	14.300011538907100	21.078699967277200	11.273830692571500	15.683178559767000	16.630369205717000	11.197988171456200	12.001542554573300	18.883296196426500	24.309381879768400
AGAP001564	3120	2.856153250802050	4.687721478434370	5.78541007374494	6.551115649564970	3.5469589518987200	0.1631219559868020	5.942589681700120	6.087656698403280	5.279479296682460	3.3865339789802300	4.20739301765223
AGAP001565	1206	8.750194562551450	7.504271430252540	7.06785863072212	7.253533450616740	7.3823662171714600	0.16880282012564500	8.342406742021850	7.12306479357358	5.228078238996170	7.3194688682285700	12.416732369765600
AGAP001566	9963	2.4165280202457300	2.00329377821734	2.7320061144616000	2.2372747970207100	1.1775737009788000	0.15324917274279500	1.3921236492590600	2.895200597830510	1.985559885844590	1.3088727486710800	2.0593313566721400
AGAP001568	1848	1.1843697690726200	0.9619633657402810	1.007765720947120	0.5006731536998510	0.4052281978050480	0.0	1.6332698913763500	1.236755173410590	1.1941405977707200	0.5789898632483050	0.0
AGAP001569	518	254.8772888756780	697.4494391715890	694.855512166553	836.9090056764430	490.08517284811600	9548.725991090070	1250.403682167770	524.5962745623520	1163.9412892170600	488.8982581081340	669.9628102617260
AGAP001570	2584	11.132342473388500	7.536372436550410	9.036771300505330	5.761616446756490	4.540312222465850	2.4028924662080600	7.842729416485220	8.17391259480121	4.910579718232060	6.8581394115218600	2.6717741694482300
AGAP001572	255	23.910335573277800	21.231097342691400	13.483084541612900	5.277684067236070	5.5471237743980000	0.3991690217088790	7.890935318335960	14.525978004293500	9.890293892124520	7.867450494726970	0.0
AGAP001573	588	17.548009231565800	10.444173685180200	10.719969427217700	13.446650413653100	9.905578168567850	0.3462180290332120	12.09953001162480	19.032626412486200	11.795184680021000	13.30642775001020	5.953318011371860
AGAP029601	1752	19.631334528464000	18.586977087351600	20.155845380860700	23.044682142897200	9.071067131078910	2.0334380814793100	13.700076668759700	14.07984715841700	11.651049873454700	18.5123085984657	12.654198786728800
AGAP001581	2031	0.5773146584844380	0.9548587618574140	0.7758914356479580	0.6212192749008490	0.16387367132638100	0.0	1.1322717907719900	0.3492370336366490	0.6596877157551670	0.592673523236448	2.0108203622851300
AGAP001583	5178	8.89169378194844	6.507464807869950	7.373154996593410	7.261211114376980	4.001256720234940	0.0589734070311496	5.787415211852720	8.0059228886364	6.133980614041240	5.411341239275800	5.671250156577880
AGAP001584	459	38.658448540840900	38.20189157018270	36.36063308096990	57.35816364739210	37.16210371737220	6.541936744673300	31.782933921075400	39.31972769483700	23.867202274397700	45.01930005315990	34.530973824856300
AGAP001585	825	68.3144482801087	55.53501961633710	49.83634051403720	57.29885633906070	47.40269407212830	11.90612327478940	56.18448426334660	63.04892580586960	48.052217654293600	64.60368894124590	47.970513576076400
AGAP001586	897	21.263200402614800	22.250630894514300	15.970766249123400	11.158815706541200	15.769415412168200	1.2482375762468300	16.90443441643040	21.26231890331720	13.882383671742500	10.884622144878700	17.23608347328060
AGAP001587	2496	28.624167447731100	66.65758649237820	87.32640304764810	76.12639018707440	43.470248808984300	1.3457561368911100	90.11776019244860	84.84197898656440	87.55978522548120	80.93923378559550	106.93790586532800
AGAP001588	2427	3.8649396666893900	62.16019395233490	65.78524445500310	142.61448892286000	33.59815388695940	0.0	90.37022957278450	22.828283292916300	33.22043052339650	62.98822849733810	110.9397254636650
AGAP001589	1056	28.498897568309900	21.96118638377530	24.48676900801320	19.196263870264700	25.05661023094550	1.8796098110297400	18.986762487250100	31.64387374726410	22.091601058758300	22.861052881694800	10.405152092476600
AGAP001590	2598	10.109539645479000	10.481623925086900	10.807745788263600	11.104999926405000	8.006818381059460	0.6464602228021980	5.836519504056230	7.644500242051170	7.705378360672940	8.520043097349620	7.22357306050086
AGAP001591	5691	1.6757240169693800	1.3914746840228400	1.7117428538596500	1.3745417946593700	0.9942130117529350	0.0	0.9091897761167270	2.2157415500217800	1.1909931528635700	0.9870602096705420	0.5980167744100480
AGAP001592	1032	1.7421252998568200	3.993266529875350	1.388156717583690	1.5485937079553500	0.4837607942788950	0.0	1.5319818360972000	2.367389413737840	1.9856058776885200	0.7127971136210960	2.3555602596674800
AGAP001593	960	18.402145286965800	14.056689681879900	15.818045796866100	8.849397991644860	11.267595166745900	0.10602927139142100	10.92929768979340	11.411198811218600	9.769562765511680	12.12079091843870	0.7090236381599130
AGAP001594	1416	3.4226278919810500	2.967412416351380	1.5175611573584400	2.316674084068800	4.05457140289684	124.18004496859700	1.4210370806325300	2.3932766681253500	4.174432174410340	3.9198349745973700	3.5021990843734200
AGAP001595	171	3846.2512142718300	3350.8053042280900	2742.4229283570300	2171.1998741077900	4110.710670711780	1856.5911436903400	3392.3111156746000	4204.644372273020	3052.977561963700	3414.0594383696800	2860.261774391470
AGAP001596	546	0.0	0.0	0.1311884370463710	0.0	0.0	0.0	0.0	0.0	0.0	0.0	0.0
AGAP001597	1857	2.230977626395270	2.001629749714830	2.237197320616300	1.4041495877591900	3.8534139305188000	0.3288791616664430	1.1222683798579600	2.631282579404900	1.9522944829466300	1.5124824052867700	0.5236269656385230
AGAP001598	774	0.0	0.2087982499281230	0.0	0.0	0.0	0.0	0.0	0.0	0.0	0.08639965013589050	0.0
AGAP001599	627	0.7480230120458650	0.3866264245080560	0.0	0.5366066336304620	0.0	0.0	0.0	0.0	0.0	0.3199680823214320	4.187261950582120
AGAP001600	1707	2.9307427677579100	12.92310714889050	16.44904719268240	13.649282882587100	16.378151038644300	1.7590796519068800	15.534721708486500	5.9558519544209	7.895179136754720	17.198237563605000	25.5198666248067
AGAP001601	1701	6.065978499800510	21.281954955636800	38.23576076284830	34.367194253965100	36.834075856452300	6.4926566185364	32.657716370072100	14.362997501337100	29.375437491544900	26.772920157981800	47.96136718900820
AGAP001602	1530	6.897212184599380	5.334181173163760	5.711584423877670	8.246381355056370	5.764658040060660	3.0270317479590000	5.260623545557310	6.078246115271750	4.378515525159290	3.627768839235210	6.546055774159870
AGAP001603	459	24.01251649453120	33.44866082181890	41.66647653484530	64.87153332644340	37.52466082681000	514.04099573399	32.56576480583090	36.74419967989130	36.74518911310150	44.145138887079100	48.300994061762100
AGAP001604	5985	9.325353550171790	14.93237168433340	20.345715499823100	25.0020362226536	20.283843576056800	3.1378286631325800	20.77268239458110	10.336968829909700	9.915856211864510	18.447429660442900	15.759465612949300
AGAP001606	4035	9.899394010345270	14.679060311117900	27.42667406176130	41.23313300299260	21.095567365089800	0.9585992119848920	20.624130732443100	11.601939878775300	22.345078486760900	26.48415862946130	29.207406035469000
AGAP001608	5073	6.086441923856340	8.617280345496030	12.608830230277000	17.326666442646500	11.02207917325680	0.7624576819158370	8.697894615695570	12.537079421776300	8.202919682853130	9.161632918903910	10.791391285873900
AGAP001609	1809	6.78410146331149	7.102256889346160	10.176132594373000	11.112785222419200	5.887494553258240	0.5345422637312110	8.739664205927650	9.323155142659000	11.58890676310820	11.016170316828900	13.008005339754500
AGAP001610	414	50.035331548502700	47.03861443489430	175.2658506122550	1171.0817626366100	645.7575611282880	52.12337515357970	89.9166361455311	129.82900784904300	110.41473933010400	35.213492190166800	763.1032050953400
AGAP001611	1149	21.021790313722400	13.502650272114200	19.886522919159700	9.882739012978780	16.511021156171600	0.7972958266508950	14.135105134766300	18.108046576098300	16.187932072129400	18.62442588830060	23.526573237861200
AGAP001612	2508	6.545201355401320	4.542860487969650	6.168995020534590	6.9088104079922	3.5830703805920100	0.48702440447734100	5.043078962846290	6.064813935672270	4.588013875645390	6.292705618988160	6.707373309728770
AGAP001613	1032	72.10883849842140	73.20988638104820	85.92690081843030	76.94065580578170	62.40514246197750	15.090677695709200	86.97478696751840	80.64397486797280	62.62295460402250	84.9524559961143	102.04287044879500
AGAP001614	1830	2.7764733930718800	1.72207212358752	2.544195426653380	2.114318104804620	0.27280936595400000	0.0	2.7488914018793300	2.8854358121538700	0.6029431214973460	1.8636829450623700	0.4250820875150770
AGAP001615	3363	15.061887090008300	13.215196995896800	14.632484422529800	12.880832964053300	8.14007012389358	0.1362017402351890	9.91520609644355	13.89682315004490	10.639675549093600	8.51078944389435	6.447805125409890
AGAP001616	294	119.11375963244600	102.79265679624700	138.38505987862900	355.9070875443510	223.3000335714300	68.7242787630925	176.9709036043710	108.83445526013200	113.12654397656500	146.02951479498300	253.67749526234500
AGAP001617	624	49.10579273308790	55.29439423457120	86.7811511061741	158.11643327036400	99.47486383896400	27.404488605782700	86.60518295811030	77.42185801081350	65.29882288001990	84.0203366936867	107.21060726462000
AGAP001618	1302	0.6604089495750550	0.3723729157704320	0.5501450585815540	0.0	0.2556278237049770	0.03908913231020130	0.05519498864866330	0.24212337099028300	0.18159741809416400	0.1540860119935010	0.0
AGAP001619	1272	0.0	0.31762941321613100	0.16893605336631700	0.0	0.0	0.24006627484850000	0.0	0.0	0.0	0.2628668600832520	0.0
AGAP001620	693	8161.097288756400	5250.804155880770	4659.598611899190	2453.966017334200	5431.2585267292900	1.1016028196511300	4136.787460748290	6765.363541243470	4341.099119762480	4673.413179519230	1881.1883570681400
AGAP001621	783	50.81445468994330	50.15477962066570	55.89431638479120	52.960093591362	54.51483709322170	24.43954393451300	52.86537947259560	54.95643916028870	52.64284183122550	41.16595744175780	42.59574960286370
AGAP001622	639	267.044800607895	843.4567050969720	575.1609034190460	707.2607693447920	588.1774199285390	3099.1211110697300	1157.581952496430	555.3781551326900	1065.7676803634200	424.9962283290030	960.0493914207140
AGAP001623	3468	4.124803365299630	2.3999155249091400	2.994864060254080	1.940325024719150	2.0153909906982300	0.08805199008284100	2.155087376856460	2.9315568875999100	2.3862152083480600	3.0274258031179700	5.607700548966190
AGAP001624	1173	4.398222262643080	1.515522847304380	3.4806875854707100	3.1551372141085200	6.526027969879990	5.07638864564553	3.308311391227810	1.8812552456994300	6.181433682577830	2.6224834982423200	11.688398448584300
AGAP001625	1572	1.3425871046357600	1.7476891682915000	4.829937647898050	5.457719568575470	4.869612473708160	0.09712605012954600	3.337190134288070	0.8021491832807840	1.5040702185661700	2.509876859481920	0.24742373414522600
AGAP001626	621	1.3846255271283800	1.0409651880474500	0.9227553832826830	0.8126868581794680	0.0	0.0	0.8100597850948750	0.5076403043950860	3.172837337071950	2.5844764910214200	0.0
AGAP001627	1494	3.714830480504880	3.5696953813012900	3.3561057991380700	4.5603482433384	6.5718936283028500	2.078003391125040	10.822872774180700	7.912766792905330	2.7959195522101500	11.235077396586300	9.892974687348870
AGAP001628	1131	1.1749450759500300	11.288397692400500	24.826280776223500	48.563967863385	42.081628633364100	0.2699949616333270	22.93798316058530	12.333841586692000	22.299071109564600	20.812919434326300	45.39470780731290
AGAP013268	1131	1.2440594921823800	1.7146933203646400	4.369932075406690	6.693349322671750	5.88554246620477	0.0	2.6051449018947300	2.0207989040342800	1.0452689582608400	3.488529109730830	7.221885332981600
AGAP001629	831	20.318141309144700	13.905058904058100	18.963122813489800	25.304780331400400	26.433947228178200	20.333122369358400	17.555194548464000	26.175546814711200	16.312736541387700	19.796436804421300	15.328659572802200
AGAP001630	744	85.733089090289	146.73044435170700	209.88033984886300	388.1185985987460	216.5167666781150	695.7572382723510	248.04627898709300	110.37799175019500	271.0795458600640	252.3928876453540	237.735299136015
AGAP013377	873	0.0	0.0	0.0	0.0	0.0	0.0	0.08231829922171780	0.0	0.0	0.0	0.0
AGAP001631	1674	0.0	0.048270563155426300	0.0	0.2009870724529870	0.0	0.0	0.0	0.0	0.0	0.19974112665824100	0.0
AGAP001632	2835	2.09551984538563	1.3111204392312000	0.9095731635215020	0.6230599246042590	0.6750468085246240	0.2872327351979240	0.5830226208369920	0.9451779000879930	0.695002464310999	1.0850698918653400	1.0632674966812300
AGAP001633	24616	2.4197401863097300	3.804554169443080	5.147526017375940	3.6903695566826800	2.55204650410535	3.351448467835430	4.863715311888700	3.425736848608650	5.173962447019560	3.572409323399850	2.7690732365482100
AGAP001634	1971	0.19829630836832300	1.5578828327970500	11.883635680940200	4.779637777786100	2.0685621380936200	1.4460004134964000	5.797238031491110	2.2791658871984800	0.23991865891283800	0.6107153352071160	4.193399208077760
AGAP001635	1836	2.086193808922030	4.049048415272820	5.852033221186140	5.08526850228476	1.45022843775111	1.053362696176210	7.123761051275520	0.94436027214674	6.052653814190790	8.26810769584732	3.6013899081138400
AGAP001636	2448	5.109046062666200	3.498905967545530	5.17904940074973	2.8518735519569900	0.9857021412839570	0.02079005321400410	3.5814512977566500	6.052490835122290	3.573641347740310	5.927905407485250	2.025781823314040
AGAP001637	618	0.0	1.046018417115650	0.0	0.5444212933435270	0.0	1.5647038108248500	1.0465612896198000	0.0	1.5303549408323700	0.541046352792712	0.0
AGAP001638	1843	0.4665504353481940	2.499121321304650	2.020999514172840	3.605498695553130	1.6704577833916900	0.0	1.7936724146205900	0.5559115813051450	2.8223963341775600	3.2656536236929600	3.3239089710806500
AGAP001639	579	2328.311413592650	1776.7313837238700	1647.2169696765900	836.1916148756230	1801.090732241710	15.206685140489800	1631.7692012516400	2024.7253267752800	1245.7670700391000	1477.5656312985500	637.3340534281260
AGAP001640	3249	3.15175777882483	2.1637513932994700	2.2487369762962300	2.07111332278424	0.9731796095435080	0.14098074866449300	1.94645152951962	3.8083569373351500	1.9648740029800700	2.634590993617400	0.1197137919594630
AGAP001643	3762	6.378974019391130	5.155018993440740	7.254281181554570	8.98816111331024	5.241899260495710	0.25704065791859700	4.6419249544380600	10.872671615246700	5.048910246714780	6.825985756190540	5.247001086223280
AGAP001644	813	37.40161064104610	26.338627947575200	25.02165289318380	18.933204719985500	19.8550186758895	3.8186187777869700	25.368920280812600	32.377523399693200	25.98026924153560	25.005525311653700	18.897330071357500
AGAP001645	1230	19.51032541540600	23.453136107170400	29.75801712728430	54.77608532283050	27.465027468360800	1.4068274057788500	15.774996999635000	23.002606061287800	18.646068553483200	28.597862733271800	38.1835169038314
AGAP001646	1497	19.790130530115200	18.028620032872000	18.565135612157300	19.103841375641600	15.340743103545600	0.6459498697994390	13.201446683803500	19.057875034840400	12.266863134614600	11.927307212947800	10.52269836879760
AGAP001647	510	138.40405783762700	85.24127142065650	64.74689555920340	22.924940167056700	75.86507514985490	0.49896127713609900	69.32750315395160	122.698154632011	61.196193457520500	98.99875205864770	40.61096737561320
AGAP001648	1404	3.00647710610742	3.7985220083077800	2.4998685503836200	1.7373786359157200	6.519055717775420	7.539859298945500	5.016139438472110	3.199598264720950	6.3993688444635800	4.048598990342050	3.6013899081138400
AGAP001649	1614	9.880021419326990	26.98503924861030	6.0800232143386700	14.279421692138500	18.66225656442450	0.819854589197605	25.602062113892100	1.8555291051913300	23.438893517581400	21.586743814063400	16.98945648102780
AGAP028469	735	0.42540628440159400	0.0	0.0	0.0	0.0	0.0	0.0	0.4289042571827870	0.9650605647289870	0.0	0.0
AGAP001650	744	12.92300239963920	6.299308491783130	9.72381391042896	28.82908320497530	23.821317821507500	5.472478523428180	14.00572836959830	23.516232407431200	8.156750696062880	9.70741875559053	37.9017244361981
AGAP001651	1143	123.92051568060600	94.02497569597920	101.39592175240700	120.17206971008900	83.49804421567590	4.319092629907750	73.43570101278530	115.83792142810700	89.70785351546840	86.76565810260780	85.41249136408580
AGAP001652	1620	55.73117746691720	24.490874726291500	36.389243021162300	48.390987477597400	51.46498168469250	22.39966533395060	25.8621229960409	64.36244509349190	40.574243866476100	29.01972248842040	96.1571105466396
AGAP001653	2181	111.32098357671300	110.22221233310200	133.07668437134100	120.48110619101300	98.77237587287770	79.80635117659640	121.42062365326100	105.87652029527600	114.94958364950500	131.10974584197400	136.1592888781530
AGAP001654	525	25.907242720057100	34.1689387510948	28.242246727342600	16.18175632757920	35.34310290545010	8.821635379766230	42.57079084494100	36.77854005342400	34.67784295926160	31.46230916891290	32.41250917302460
AGAP001655	1113	7.795770825000910	6.388888768690170	9.00992284620356	6.801597559696090	7.176871729679350	0.5944498234343820	4.97171463790035	5.877202203377330	5.8065488905077400	6.729391618131240	5.591376245481330
AGAP001656	771	108.58412645482100	69.59075056748370	69.95661690061050	35.12894283080040	62.917765767977300	0.6601044133318040	50.70550988324830	97.72174622310530	45.99996855225720	76.67447862176190	31.529678183876100
AGAP001658	1029	0.22789622378656800	0.0	0.41766114651497500	0.0	0.0	0.39567774746652700	0.27935422826262200	0.0	0.30636843324729800	0.06498865811970770	0.0
AGAP001657	2139	0.0	0.18888481234732000	0.03348709052235550	0.0	0.0	0.1665536941912930	0.0	0.0	0.2579209706264940	0.09379148556126120	0.0
AGAP001659	2136	0.0	0.0	0.03353412295286440	0.0	0.0	0.19061442047895900	0.20186481803528000	0.11068982760861900	0.14759041096042600	0.0939232151758135	0.0
AGAP028470	546	0.0	0.0	0.0	0.0	0.0	0.0	0.0	0.0	0.0	0.0	0.0
AGAP001660	14793	22.94905576065960	18.14054947342470	23.527665796129200	17.410551006128700	10.912005802405300	0.0	7.7824598190587800	23.579948760966200	11.731686700142900	9.104501116692420	8.860689994978130
AGAP001661	1023	10.239067681014900	6.79298470587272	7.491975434137890	2.959991430671260	3.334781154696740	1.2437451189609500	5.97109422653721	5.161630045201940	6.240347639963100	4.249038512548040	3.8020538619383700
AGAP001662	7953	9.543759715929580	6.2790698154544800	6.520723490277690	5.415051174229390	6.716811511059060	3.4172542239468200	4.653576730615890	5.460197114144690	8.631505897579210	4.162240406961360	3.007724351778220
AGAP001664	615	0.0	0.0	0.0	0.2735385034847970	0.0	0.5792818729677640	0.0	0.0	0.0	0.0	0.0
AGAP001665	741	0.0	0.0	0.0	0.0	0.0	0.0	0.0	0.0	0.0	0.09024740783425000	0.0
AGAP001666	738	0.0	0.0	0.0	0.0	0.0	0.1379242554685150	0.0	0.0	0.0	0.0	0.0
AGAP001667	741	0.0	0.3271454361222010	0.0	0.0	0.0	0.0	0.0	0.0	0.0	0.0	0.0
AGAP001668	741	0.0	0.4361939148296010	0.6766561489760160	0.0	0.0	0.0	0.0	0.0	0.0	0.09024740783425000	0.0
AGAP001669	642	0.0	3.398337871493700	0.7810003214816640	1.179155464788430	0.0	0.7927422160106250	0.7835625024048560	0.0	1.9641938804452900	0.833312513460177	0.0
AGAP001670	2094	4.106267680738880	2.546860028492890	3.4890861680928700	5.462932290226450	0.5165659675298990	0.2673517444826660	3.3975757625766000	3.8389388921912000	2.672274518220430	3.353247166448810	1.4859603059266300
AGAP001671	1440	1.5199412036432000	8.978324746909290	13.728869936902700	22.546981021616600	9.5919015265632	0.0	19.81247115455710	6.512866467793830	10.61790014851130	28.792683407785500	30.386727349710500
AGAP001672	13716	91.27625915841550	71.87372828890640	97.18153625311800	64.69765949384780	54.42174910337320	0.01855280339307460	35.282249616159800	96.50287154687780	51.28379404468070	35.801316444563400	40.52981516670640
AGAP029810	4941	3.8601681362366900	2.4694481544322500	2.536947006634430	2.230077872217430	1.1114455649977800	0.0	1.5271618899329600	2.61587326253861	1.5631858705486700	1.6782620565558000	0.5116728831200000
AGAP001674	2802	0.5300498538247910	0.6632809502534700	0.9714124524761230	1.651042091429920	1.12842988986683	0.3087790344589560	0.7694205055734430	0.5625350268189650	1.2657378927120000	0.4534594057453270	0.0
AGAP001675	1119	0.3492779479838830	14.009075074266000	23.748272510040300	21.87391343885460	2.0820303710877200	0.0	30.826327172358000	0.9155898519619140	35.00464690623330	11.832814282954000	30.674573024336900
AGAP001676	1131	2.902805481758890	3.357941085714090	2.343296910000690	7.139572610849860	4.119879726343340	126.40264120466900	2.7957652605699600	5.0868386205000900	5.714136971825920	11.766394793837900	4.21276644423927
AGAP001677	2149	48.12321986779110	32.29940838453040	49.13028333581540	57.106094950990200	47.54677520912570	5.068090626955220	36.182742200393400	42.61450196976530	26.662286720444200	42.4454262614539	53.980628352840800
AGAP029568	7077	13.530633860325200	21.168903027685200	32.671760072486	50.70318513195400	19.58776644371990	5.638114371911770	30.55509404248470	17.52843881913930	20.647141459038600	35.77538849382630	35.54521459542800
AGAP001680	624	4405.365849603320	2919.984298818140	2386.2520756549600	838.0305759947620	3155.7267126178600	1.1418536919076100	2265.3243999814200	4325.39375415388	2960.171202783410	2688.9722805883800	682.2209863437580
AGAP001681	3120	48.42933538421370	41.10173473080300	47.79850703784510	45.588216310347200	29.229075272789400	1.1255414963089300	34.043207556406100	43.59873635453970	34.202942429225100	34.63695512678510	42.63491591220930
AGAP001682	744	19.01677588889990	16.725750133355200	19.25507705035440	9.383583945148820	18.78864504231580	18.94845688737010	15.358005591490600	19.59686033952600	12.923682921034700	17.886817892245500	10.847734924842900
AGAP001683	2787	5.8338816612231500	6.291592476036540	6.271061477239200	5.704116963142330	8.568485055178820	0.12782861567103500	5.698570657963290	4.779004512554700	5.599221145198320	4.079105118364	8.129294550392600
AGAP001684	1647	0.0	0.1471856515886770	2.3919786062553200	2.042819424932000	1.1114455649977800	0.0	0.7417643465388670	0.09570268033677840	0.0	0.48723737125813600	0.0
AGAP001685	2628	9.607456140445250	8.025146434737420	7.986021225952920	4.800975446436930	6.648949729586640	0.2517590005641050	6.754329215935400	7.13738790991104	4.588444351708030	9.89867772481534	3.2190505685538100
AGAP001686	405	27.793210580904100	32.92052407200070	38.02521141944060	28.245383248726400	38.624417392104600	5.5292301525600300	35.843216776674200	29.383912952735500	28.800902121047800	41.775190836815600	13.685281650832600
AGAP001687	3414	4.464803435256190	4.284033688551620	3.3779293342115500	4.902901252048450	1.9741521341223100	0.0	1.7681797066570000	5.194056936994970	2.6086410598049200	3.5258345802379200	1.5949916640504200
AGAP001688	2874	6.609228377309210	5.454472862944900	6.928611858870730	6.643587818196770	3.8795124518232300	0.7968797014804090	7.101371107390020	8.446011285754980	4.66188500591073	7.0503196761201500	9.947053963329050
AGAP001690	8077	0.5032508415819280	2.881245232634500	0.5764365025103000	1.634982679458620	0.45327494008947300	0.037806648707105700	1.334602115028350	0.08781731030283940	4.205586658931010	1.5399825717671600	0.6260185008037430
AGAP013145	1566	2.3959664293882900	2.6831775105705900	1.8296011909915300	2.0410583737036100	2.0722014099762600	0.4224921158891870	1.927383626605050	2.9189317502717400	1.9124550569661300	1.1529884345720600	0.0
AGAP001694	3234	12.71384690882040	10.544117930971400	15.459790620243700	19.48073725304870	11.372118313005200	1.7940388777175500	12.84394554034740	11.356214991317000	11.67333359861580	14.288642696592100	15.364371231368800
AGAP001695	1365	2.806045299033590	2.604700805696760	2.9910963646572500	6.038888500010510	5.181379349712410	0.9321254627817240	2.527081326437260	3.1178040233671800	2.309546650633470	2.3515895984238800	5.556430143947070
AGAP001696	4263	2.3470691553191400	1.023566931033990	1.8482705908996000	1.4995530908842800	0.5269962769484370	0.011938552725283200	0.7248760578193910	1.1277224003512900	2.551309538938700	1.0196496360161000	1.984439337123950
AGAP001697	618	150.2654771091360	96.75670358319720	143.6054862965170	166.7290210864550	111.07711441452300	25.44702513394110	133.1458529571860	150.09827199334300	118.34744875770400	149.00416555911300	173.70587440300600
AGAP001698	1020	49.88983480193550	42.14531263549190	50.06999624046860	30.181755759506300	32.46698915015300	0.0	44.45696594526780	51.53631557906260	37.62947754269250	38.878317861442400	23.642065514441500
AGAP001699	1680	11.911375963244600	23.135218946053800	15.093229682184900	31.642543313830600	15.155534597908800	0.2726466978636540	21.045849171735300	12.196964813635500	17.31077387982620	16.957165619884700	23.44118966977670
AGAP001700	8001	9.740519878079810	6.7362683984122600	8.737631964537270	5.96077014483602	7.321288221177710	0.10813633977677700	6.089702212165910	7.968782179875720	5.082821172063430	7.396937426144680	6.684244486375520
AGAP001701	294	950.5171667098120	676.3976694533810	839.5685146861870	572.7700878326290	586.4102275792170	32.890712758155100	659.7299293207160	825.372629916125	566.7050093991890	780.1888407270910	402.5104455466420
AGAP001702	2259	3.4603100822838800	3.0046983216748200	3.3293639202604800	3.4628230869439900	1.8416745598930900	0.0901178402264402	2.004171818900070	2.686347547062840	2.302645614824810	3.315543546250590	0.4734895098317000
AGAP001703	429	43.91278682253870	38.80143142370590	56.9357816781248	62.54563089296600	44.60973664725660	23.608195811908000	73.87405354840740	56.03124233913240	63.01388077467010	59.07923489222130	63.23839202289410
AGAP001704	732	76.45980574767180	60.82447051902070	62.626348963775600	44.35471676383600	55.243896605684900	1.5991299947558600	45.356708131008900	68.15227123482830	46.94342874515050	63.49311994207590	13.4166533871946
AGAP001705	1167	1.4736117435248000	2.3542136868502500	1.3503303391611000	0.7207634089252350	1.2833962460046800	0.0	0.3079000652123380	0.9454637545867340	1.215628988990240	1.9483232159178200	3.0829378904933400
AGAP001706	1743	4.305316613220950	12.47075399441620	11.999790530795700	25.91435985897060	11.075152458350600	3.036707531761180	10.431187854734100	14.514275088700600	7.0990733643718700	20.909905001045700	28.786324842135400
AGAP013020	1572	1.5912143462349700	1.387870810113840	1.184701687220280	3.4779585486020200	1.6408476813581900	0.5180056006909120	1.8285973338564800	2.1056416061120600	0.7018994353308790	2.722578288251570	0.0
AGAP028471	333	0.4694799084612190	0.7279722767764290	0.2151017616435990	1.2629593066302500	0.0	0.15283498578943600	0.4316148661895470	0.0	0.0	0.0	0.0
AGAP001707	1536	6.615815506929090	10.994940656859600	9.653111674384690	17.249754748565200	11.105081774917900	3.2140122890524500	9.918711944504320	10.467106823240100	5.849423084392500	10.840793601620800	13.990555717262600
AGAP001708	867	0.2704789091999760	0.9320060290909300	0.41308469796608000	1.3582275173034000	0.0	2.465455722319550	2.0721994008235200	0.8181088988650900	0.9090343650849750	1.3883736167165200	0.0
AGAP001710	6135	3.1853465671879800	2.4234891248381100	3.280801490183610	4.181661352172840	2.7803432121065700	0.4230801244762820	2.9987207915995500	3.5198463061956600	1.7085845423360000	3.03028288818905	3.1540779097466500
AGAP001711	657	143.72516430536000	127.91037995596800	180.54404300584300	279.7368360123920	197.31549864182800	328.13880811986100	202.6845674028870	150.42494855510000	186.41679797527500	172.52708219601000	235.91570603562200
AGAP001712	537	136.8310995777750	107.43894753005400	106.04276511865600	114.50031407741400	124.42291594529600	22.745944253802100	110.13774544975900	131.05840489907300	105.37790437087300	129.38806153478800	131.09864045402100
AGAP001713	1068	346.92718965981100	177.04449360478400	366.4608956289020	390.8738434311580	331.65879083725100	146.4395285329600	270.1624148038830	348.6729569671510	130.61751369997700	330.23402455816000	432.19713776502200
AGAP001715	975	3.928463418647030	3.397950596522590	3.159017564076600	6.297698007153820	9.472780599356580	1.0961795442313100	3.5379138570121700	6.78988431755519	4.60754556801378	3.978105737333740	12.865272871754400
AGAP001716	5061	7.861631697732780	6.194884413398000	6.0858370380847400	5.883428926464640	3.7320601564562700	0.35196438636156400	4.8136442797411	7.054229250656720	4.7029461360928500	3.91118463638274	2.2095071457604200
AGAP013493	372	0.0	0.0	2.3106092460425300	0.0	0.0	0.0	0.3863649205406430	0.0	0.21186365444319200	1.0786020839545000	0.0
AGAP001717	375	19.802662538894200	16.37646433836260	19.67406752697010	43.065901988646400	49.48034406763010	200.72613425652700	15.13932304646460	23.748428720210900	13.03046220287410	18.546203299569700	36.561310347171700
AGAP001718	591	83.4589905292696	72.738103025722	109.92791907102800	134.49554971470100	160.9229054349470	204.00677679291500	78.91650595286500	92.27973066341330	68.14481522912890	95.04838668756440	247.61840764163500
AGAP001719	687	33.90711007004410	27.405454140129200	36.700681357810800	57.4221821343794	43.844078740875000	80.97117458922150	25.83752136750830	46.001854527208400	35.33404668338160	41.467304572643900	29.29864366295240
AGAP001720	1467	6.287574479575710	5.45309294444184	5.029158365789900	5.2749858647477100	2.552357564907050	0.13877041654500900	2.841243873750820	4.996208333287220	2.5787576099097700	4.832019697170410	5.766642736304990
AGAP001721	855	31.815912112350800	33.361564585884000	36.861649258503000	44.368425157345400	34.061286334022800	2.2024325846919700	38.74765669786900	37.608131182448500	31.617491055360800	33.78862949314320	84.15879574750240
AGAP001722	1689	0.8793367024375760	1.0525211959076600	1.8235891799731700	1.8924200196683500	0.0	0.0	0.29783725668674800	0.37329144941308200	1.0265791284565300	0.3167475628427670	2.1877004415185300
AGAP001723	1722	5.674245409320040	3.566303209573730	4.658789374134520	3.4680774548965300	1.4012769116510600	0.0	2.587433370310510	3.2494728021317800	2.2426542933742700	2.252411785075720	4.348019523210620
AGAP001724	1626	31.248132283650300	28.475535498038900	38.809993307913500	49.60913477176530	29.321973456919300	16.620381729548200	38.27436404735830	35.04333745206310	26.174151847815700	35.122892460776800	31.934095753496500
AGAP001725	1248	1.5658734927642800	1.8129309585105300	2.1236128246881200	4.448288404025600	4.40036260949841	0.4893658679604050	3.224661067589210	3.0943483218025000	2.0840049855325500	4.072414278520530	1.6362083957536400
AGAP001726	4392	20.05824047430780	14.056229726718600	17.401644360507400	12.639945191766700	12.84477431366750	0.011587898512723600	8.459386040307220	15.198781920984600	9.977273081920360	9.379319396719120	9.187972204101910
AGAP001727	1263	39.548385305517600	28.086588341281600	24.953848072858300	21.910694023197300	15.284236528032500	0.0	21.621751847832700	20.841588696714600	18.158879113843500	29.015506258462600	18.86238657337540
AGAP013340	1233	6.46648603844029	2.293732599575370	4.298895061169140	2.660511356886800	6.208459698839610	0.0	2.09821533490685	3.4515835295184100	3.6434362764099200	2.115214792377930	0.3154502109296800
AGAP001728	987	858.5060867125790	539.8456539311840	510.98175353895500	339.7759768172440	424.6331679580960	0.0	414.7280985372920	624.3408699038690	364.68110158180800	452.12332906399300	233.88236102358800
AGAP001729	1377	14.81623358173200	8.56755171927292	10.039488103901500	12.155776960416400	12.024810796353000	0.6652817028481320	10.542122581374800	13.850617324818900	5.838020700212390	9.858595373022060	22.03203237904940
AGAP013510	354	104.44535438109900	73.72878542165340	117.15572134807100	181.2945975532820	146.43466573940500	111.99566429005700	157.53211065297800	122.22408286519200	97.2920992115904	108.62193303101100	119.76147457151500
AGAP001730	1701	54.54785211563030	50.68715611085830	65.64928527453800	73.67930854447190	50.237179156144100	14.122276147231200	54.71118072347130	69.77636850649590	63.89389321899120	54.01760983416590	69.11238728427990
AGAP001731	4005	44.98830785743260	33.714113824911100	37.057441471112000	33.51922380904710	29.79241757485670	0.11436865228737600	20.0788205672425	38.54957729516190	21.528521278760800	20.972010357479400	23.720615327374500
AGAP001732	1353	8.55057199135355	5.434773072962830	8.470526134790040	13.366085965734400	7.01077727584669	0.30092564829494200	8.498314881958270	15.902029513121200	10.077381629967500	4.201206934545630	11.49889460683800
AGAP001733	2709	4.0974209951083800	5.548067783804410	6.319418200047650	7.389780501120280	2.1193330035075400	0.4696756207814890	4.4566744322827700	5.178437058621630	3.9566651921705300	5.109922165179810	9.691447925489080
AGAP001734	2148	39.08420237939650	34.0072859128743	30.779079309597200	33.44161019908050	29.711200663151300	2.3693691931043800	36.56760503541510	29.535838730054100	26.161018738312100	34.370649647354700	35.67186763735110
AGAP001735	1146	1754.7647302135300	1204.5292276292000	1059.2449752819900	698.446913387528	1066.4418062612300	0.3108711621947420	898.0476064865920	1133.6152846683600	864.0576291848380	1132.5867770884100	590.7222221533960
AGAP001736	1086	5.54232704090889	8.482284705643590	8.70627351271272	11.772734486997600	8.274715022582640	2.8118259816509400	8.602489667286140	6.458741248529460	7.837784696970230	8.066672307438740	15.579493359409600
AGAP001737	1326	218.1169665215190	132.42013354095400	106.95716102721700	77.76971954845470	132.77956907948100	1.8039369250305100	101.78005857029500	126.83484885909300	90.1657201583708	156.74382139494500	59.031832317386400
AGAP001738	1092	39.94319583828430	23.531103869646900	31.026065361466600	27.113376938822700	20.80171415399250	2.19049483753705	21.059011053643800	30.52849772880360	22.373733178011800	31.599485228820900	43.54317853189290
AGAP029583	6630	4.197277842251930	4.606977494567940	6.352607139798370	6.330683532574040	2.5100107576461500	0.4298743310711010	7.77170415281165	4.778595055422250	3.47111276021678	5.487042396322400	3.549243085914910
AGAP001740	621	0.0	0.0	0.0	0.0	0.0	0.0	0.0	0.2538201521975430	0.0	0.0	0.0
AGAP001741	849	5.155984295044060	2.8552976226920000	2.446687529083900	3.5666327839537100	1.6660972467273100	0.0	0.42322659140494500	3.52747229184783	1.206799332022700	1.9691793052172900	0.0
AGAP001742	828	0.8496565734651400	0.39036194551779500	0.0	0.20317171454486700	0.0	1.5366561071220400	0.7811290784843440	0.09518255707407860	0.8566660810094270	0.0	0.0
AGAP001743	1524	9.847988001107770	10.021082936018800	11.703144862337400	8.996347533409920	11.793097788090200	2.8719739652479400	15.419611021734200	9.411831116033690	12.359825321020500	13.295681593943100	10.208664306464400
AGAP001744	1308	18.526150974943300	11.799495596282200	17.688173073871400	11.446582559816800	23.346266344083300	2.6458680567400500	15.273820574400300	16.87088993276330	17.654656635848700	15.84918352722140	29.88492818246760
AGAP001745	3123	26.131224645590700	23.467840188607300	31.72038110969620	32.48171191957070	25.84394842058620	5.068219543167250	24.506893086742200	25.99279281942270	23.77268947953920	25.952761766467200	30.264129602478300
AGAP001746	786	237.19038848565000	177.2362427137970	156.38062271307700	121.99608447404000	118.45861647998800	8.870845911831870	120.50456430114200	169.15320902433500	115.1115073942640	138.76641212932200	69.15493369359060
AGAP001747	735	121.02808791225400	65.8532635518204	110.12332229778200	119.2460402640560	84.11250947709610	7.893771061957220	56.513360377528500	102.72256959527700	62.94339461065730	66.23644035560610	58.21022055563600
AGAP001748	4737	0.1485150185410890	0.03411649682169460	0.1360903482469630	0.23083600753229300	0.0	0.870259250939086	0.4551227056400230	0.09982413838801400	0.3993073056510060	0.16940678709355100	0.14369066764482100
AGAP001749	669	92.77386155228940	76.69824503525650	76.12576740212750	48.7830775048895	81.34123202816790	8.520379118090880	70.46741725663240	70.80045666914730	46.18057630123170	67.57305013856670	88.95271575735900
AGAP001751	4823	10.502410591685200	14.592802755758200	14.851521175060800	30.22350915629060	13.594651257181100	1.6250640143590800	15.257849518111800	12.451607263133100	9.804679177217580	10.232742474273700	35.382927803436500
AGAP001750	384	0.0	0.0	0.0	0.0	0.0	0.0	0.0	0.0	0.0	0.0	0.0
AGAP001752	3688	11.572654283704200	10.012974426257600	11.28426874470500	9.236930959256470	8.50569006079736	0.5381963016397510	4.676607931923620	10.129199712575300	5.470769940329180	5.874988791344380	4.218547831630100
AGAP001753	759	23.069463328023200	17.779212245856000	11.702215997084900	9.308958557328450	24.008302501841100	3.553866487744070	22.913119635540700	31.1506550424257	19.83311775427890	15.506858946128500	4.099605903307460
AGAP001754	8544	6.852543909683510	6.79994609518376	7.805067117279180	7.24569687601582	5.307553470939090	0.19061442047895900	6.7120051996730500	9.178031539214700	6.724588099384390	6.300682351377490	4.779934639280310
AGAP001756	1917	22.427033185882200	12.814134850048900	14.57238695078460	6.80100621927184	9.462229912509880	0.053097600696799300	9.896746509247650	13.320195592789400	12.539410658906900	13.360712094722800	8.825941464955050
AGAP001757	4905	9.54594790020733	7.989885325231210	10.572744937447200	12.055352119177800	9.855898816285120	0.8819560189133490	6.505109194276960	10.588491872086700	6.732469743272460	8.139322637205300	8.286500816100480
AGAP001759	2319	27.707817469481600	22.50969386741300	28.571246282996700	39.71704758716020	23.286438095629400	2.3482808877375500	32.817526459065400	26.848130329148900	18.42035250687970	24.59808098836480	41.42763138803140
AGAP001760	570	1451.18957746938	1172.9472466725400	1446.4008510183000	1596.230337894700	1436.4131036862200	124.0207646001550	1466.7795163438400	1241.8979201498300	1275.945513668530	1249.0060749444500	1179.132965283930
AGAP001762	2982	19.188220081635300	21.542559880662600	22.699295057953000	24.70927789527150	13.95151854727870	6.075882594019460	19.255277096320300	17.390255357252800	18.025035743412300	25.22887168203440	19.304029608079000
AGAP001761	1173	44.58198020770030	37.40585936755820	37.92117527328620	97.45071531757920	54.83282196431780	2.993767662816590	29.284682314942400	47.43450726656430	26.203903654406000	31.013717892257000	55.374823855704400
AGAP001763	2175	3.953344608490680	4.94117458485077	7.047623787699360	16.861290649290400	11.094247548796000	2.690949784278820	11.366056586608000	8.406523440782620	9.856189430427540	9.869580999936790	16.943918588381100
AGAP001764	1023	0.0	0.0	0.0	0.1644439683706260	0.0	0.0	0.0	0.0	0.0	0.0653698232699699	0.0
AGAP001765	1920	5.211226983919530	10.900247388044600	8.207476592713550	9.02463359543981	7.410610667359820	0.2650731784785530	15.083927975982000	5.705599405609300	14.079663985590400	9.856850085971730	6.735724562519170
AGAP001766	981	0.0	0.0	0.0	0.257226574377905	1.0178208760363300	0.67443695563962	0.0	0.0	1.285435750505480	0.0	0.0
AGAP001767	1425	71.96978739897290	54.32359015287850	65.04405564614030	42.55827211323200	52.785262021639900	0.0	43.673063818248900	60.17300989191770	57.85171249663100	51.52765997704340	47.62932926899190
AGAP001768	684	31.54163700793400	26.698702536861800	19.163868790642200	47.836245527182200	67.39268796088790	265.4080077566310	15.024172743479600	52.77121348517600	32.83886643869470	25.028614439365300	28.43202559037240
AGAP001769	960	2.117060962217310	1.09423332852957	3.5068309077957900	3.15424086830906	0.9534118987246550	17.38880050819310	2.0960296939329900	1.231424332145890	5.09002429799768	2.2291109735059700	13.775316398535400
AGAP013328	405	0.7720336272473370	0.7980733108363820	0.8843072423125720	0.4153732830695060	0.20544902868140700	1.0053145731927300	0.7097666688450330	1.1675727001087000	0.0	1.4860739823373200	0.0
AGAP001773	2112	0.33310399755167400	0.15303962636777200	0.7461342357012320	0.39826273589760900	0.0	0.024097561679868400	1.2930053306729500	0.4104747773819640	1.1195068104100500	0.6965971792206170	0.7366479357505590
AGAP001774	396	0.0	0.40810567031405900	0.0	0.0	0.0	0.0	0.18147443237515100	0.0	0.0	0.0	0.0
AGAP001775	4116	10.995992797701900	71.30308049732050	67.73071592651190	88.79285113574910	46.21255447621650	1.5950759194744400	70.2226691295167	13.939388358440600	44.806383362417300	70.09026778210480	104.82092070022600
AGAP001776	201	0.0	1.2060436227191600	1.0690878601092300	1.2554192510682800	0.0	0.0	0.0	0.39209530973799500	0.7842117358494260	0.0	0.0
AGAP001777	4077	2.914299122721740	20.017898442336400	27.8644626418756	37.54864446290570	15.408677151105500	0.4369123765945240	32.34491317874100	7.538962798715100	20.839027532546200	19.633891356046000	36.49090436698130
AGAP001778	624	44.72134695334790	29.65437067849370	37.99545107955510	27.768103370584000	40.536673735985300	5.627707481544660	37.19876874397560	34.10098150557850	27.028913145694900	46.93993299978930	30.542556720734700
AGAP001779	802	14.620025827704400	13.904088947208700	16.43356002422270	10.383037272239300	7.573691437613220	0.4442124088219140	11.02151702260450	11.006046898780200	11.202885109260400	14.425294205107200	8.365822193037520
AGAP001780	10557	25.2342449008209	23.345175173123100	26.793830945465600	23.392633486420800	15.597837382116600	0.5351178914213240	15.023545762221800	32.27248582205820	17.81268208530280	16.46970312905810	16.588499295429700
AGAP013458	8759	1.3832746589351400	1.282324952435610	1.790926609359830	0.9987169016376060	0.5129775382192460	0.34281869686094800	2.28087193872766	1.0527349468099600	2.6454052014091800	1.8323551785869400	1.5986075993545600
AGAP013246	1215	3.6028235938209100	3.3253054618182600	4.598397660025370	3.738359547625550	1.6435922294512600	0.0	2.898213897783890	6.681110450621990	6.097488286888500	3.7977446215287000	2.24086483171528
AGAP001781	1728	0.7237815255443790	0.42085897251137300	0.4559709218174200	0.0	0.770433857555277	0.0	0.29111523526847100	0.3648664687839680	0.4560953672040930	0.6965971792206170	1.2379777809141300
AGAP001782	3432	5.033571518558640	5.48588199133706	6.803909394086760	5.808508825091280	2.9335750729989400	1.6757073660462300	4.9207490317108100	6.016469464283890	5.603275112616440	6.624980166014260	4.5898832919842500
AGAP001783	1722	12.210976120856700	9.244233319552950	13.019652447358100	15.923848595722100	9.229099659494920	0.47288316160633800	12.102510925645900	12.906356763396700	10.023291637734000	8.543630908907910	15.528641154323600
AGAP001786	8928	3.9311843343075700	4.507263834637930	4.1558874633681500	4.192464714449020	3.6253883538992300	0.44463888002854000	3.0828700951472100	4.766803866371190	4.140168913910700	3.782597586090450	4.410976550764430
AGAP013270	1020	2.1457993463198100	3.168820498909160	1.123590378467740	1.6492762710112700	4.405068879669000	0.0	0.563638237023997	1.7771143303125000	2.0862338678700200	1.9013005362256800	4.766545466621260
AGAP001787	1362	29.097930405806200	19.281644555587100	30.344983541822800	20.87387985293120	29.32400233161940	5.455603038994700	24.74607744379040	32.28827147547290	21.931154855093000	25.187972013404500	18.490836730866400
AGAP001788	918	12.517162853532200	12.411213620727600	11.54801222314060	8.521260733558250	15.3180378737461	0.8870422704641760	10.803066209626600	14.938062486684800	9.873123243006250	15.006433351053300	9.321244468059360
AGAP001789	1347	0.0	0.0	0.0	0.2497790343625090	0.0	0.0	0.0	0.2925432711853640	0.05851022973486810	0.29787674478921700	0.0
AGAP001790	1596	3.722304988513950	4.961705781186710	6.013954140388880	9.802653325070760	3.6494235357881500	0.44643903743756200	3.827336712874420	6.123172618991100	6.81468205795469	7.416403050950330	1.2185153824445300
AGAP001791	2322	11.344854609695600	42.490443860373100	60.677872521935900	89.65542519741510	30.10067164402010	0.7671368472764310	67.15960776426110	34.31441859912480	28.579147846388600	60.99815299593870	87.98279298775800
AGAP001792	1794	11.459470708786300	8.107517329984980	10.460851893175800	16.17559419645670	6.307766164867290	0.8510710747137480	10.57528598563420	11.81728054750480	8.874181967379710	10.437308906048000	14.146596812975600
AGAP013125	759	2.6777055648598400	1.3840105341085500	2.1705723220399500	0.7757465464440380	4.056197226338460	0.6034867620697480	1.4202346881533500	5.607117907636630	1.2460597541955300	2.9075360523991000	2.049802951653730
AGAP001793	1215	24.190386987083200	17.092070073745800	22.63826540320180	11.35353640389980	14.929296084182300	0.0	12.243475037576800	18.486567751721000	10.962505537065500	14.530501160631500	6.962687155686760
AGAP001794	3690	10.69784401170470	9.460088513816620	10.695803938117200	10.804770887649500	5.592222341669520	0.7034137028894270	7.7511713652527700	10.145067668627400	6.749321492440670	7.955932661537580	8.010896576097130
AGAP001795	1281	55.59048925469190	46.300400685466700	43.279280444609200	27.512400183637700	42.80508861040140	0.6356790041265520	32.31349892821420	45.28103961077290	33.83864457383060	50.376863921153700	27.478520657224600
AGAP001796	366	21.5710625154046	19.649284487088400	10.568196387637100	14.478482674205500	13.41312715940500	8.065177364855630	19.438589199003800	29.93101327532750	17.226946328495600	25.031819948386800	5.844878703332300
AGAP001797	3849	25.487489730393600	47.48785014226540	51.34427077286860	69.25289208744370	32.62123840828750	66.6951388805397	73.69361275540370	48.09753400818000	65.4627317253356	45.78103986896520	53.53242941359240
AGAP001798	2013	6.057760130338650	5.7803819533007700	3.380399517931070	5.0559780767066900	4.29881425139636	3.1097705826872800	3.891287828634380	5.0896425451832200	4.815714541829450	4.949888748917880	8.50164175030153
AGAP001799	938	38.000844957366300	94.84671632955670	103.0906150819610	138.54448163575000	45.32910845496870	290.985918535876	156.13920863486200	78.72713683382180	214.42589463082900	97.81472032996360	107.29300744375400
AGAP001800	1443	2.00431807073828	0.6719744093320890	1.687721514434390	1.981874604250550	0.9802609580537000	0.7759314663155970	1.3446463138982000	2.184647463820850	3.6047653803806200	0.46343263482452700	5.3234682425549700
AGAP001801	798	25.76226873629390	21.16319404628620	21.452761784372300	19.60530665014150	21.062387263691600	1.5944251337055800	18.461271203276600	28.7394069697808	23.80200544879830	24.972746996420300	20.836613039801500
AGAP001802	2337	50.94158341790400	36.27058790567850	44.994097376509700	44.270047274513100	34.17996677421100	7.600352393449230	34.778794554750900	47.920690826990100	34.499779580780200	39.66043400871990	53.9237636562771
AGAP001803	1674	7.658075496082460	5.213220820786040	7.231351158910870	7.6375087532135000	3.926727403023670	0.18241595078093900	5.494967758800260	7.579806641834690	4.990566082439630	6.431664278395370	4.821215522152400
AGAP001804	1668	11.528433795361500	13.225266128990500	17.048362104943300	20.3222872890256	12.221630618053100	1.7391851710247500	14.734679451697500	15.45038874289520	17.293561318794600	16.718332301294800	13.116572956709600
AGAP001805	654	709.611344117666	602.9480472236330	852.098987707242	1269.2845312677700	913.4942362426060	338.2820130190880	904.7815727310210	880.2989354202550	637.9778309227510	814.3412749083290	1563.8292269810700
AGAP001806	1746	4.387459144537060	6.803163596884880	7.097249362271520	12.91082936551090	6.528831246499360	0.8161703364837910	4.897938803692210	7.0866848163813900	4.333376189848370	6.013237505849450	0.8353739477583660
AGAP001807	2361	3.575683063934620	3.0802384773386400	2.94282168693345	2.850083517884790	3.030830016507160	0.043112283157884000	2.435031773674190	1.7357815236685800	2.6705050216981700	2.0393391371338000	3.912564639691660
AGAP001809	1659	51.45262085388900	35.55611427799520	31.77749280151070	28.848913868882500	26.7325223485907	0.0	21.18229956772370	28.930677980541400	22.85062532659990	36.23816935229420	17.935312489955700
AGAP001810	1089	98.48214079803850	88.29922684976910	100.50407600233500	89.1336140074357	63.57034408125530	7.337342416949030	76.94515932706380	93.35756920290610	67.23373426236340	89.77851909822960	88.21917097230930
AGAP013085	1806	38.478245753359300	21.252679010541100	23.241709614401200	14.624313512721200	20.271880903115600	0.0	18.423573769168900	25.83400060705620	20.46701443155860	24.105502387913400	9.90681343494439
AGAP001811	1671	3.8359121425619500	2.5629329169812900	1.757501108150840	0.9564025772650650	1.2946608450121000	0.0	0.645097623164808	1.6979064400144400	1.4621254715971800	1.4807379895820700	3.4332819411282800
AGAP001812	1923	1.7479154470244900	0.504242887501926	0.7077217087462550	1.22473557722522	0.21634648106076400	0.0	0.4858192292601530	1.680321085569850	1.3524899750102000	0.556408355321304	0.0
AGAP001814	1929	35.01166496194770	24.79860769908380	24.35902002463490	17.223779408772500	19.022407344553000	0.0	16.503730804928900	21.776229558403600	9.969123995074970	22.325777090790800	12.702880733440400
AGAP001813	411	1758.123439392410	1584.641550220930	1343.520892968360	931.9975937894220	1731.1480071123100	760.8103280921350	1709.695795393270	1848.5147346976400	1547.6933782581300	1635.7118698288700	921.7455163365240
AGAP001815	1032	2.5753156606579100	1.0178914683996	3.123352614563300	3.8307318038895600	3.4669523589987500	0.1479478205461690	2.0194306021281300	1.5273480088631200	1.6037585935176500	1.4903939648441100	9.610685859443330
AGAP001816	792	46.585210916856400	46.42201999822420	40.51735001141240	29.73695094702140	39.92248170968250	2.827447237104560	43.826075418598900	34.52963581855550	38.11298741218200	46.355375926317400	47.14546788803580
AGAP001817	225	31.614777035778500	32.681102078749800	26.104749793067100	13.831930326214500	45.11660669843700	5.654894474209120	21.080070064697500	37.128811863456600	20.316312036739100	37.449064354900400	40.623678163524200
AGAP001818	753	13.391400018438600	14.48693833664650	15.50532340007020	12.17573278957730	15.470066303102000	1.2841792232267700	20.2325916955626	12.664209864724800	8.58258820071065	18.561123245527800	26.084967541637300
AGAP001819	696	5.615546318878800	372.44567829420300	735.3281536669390	162.5461290373830	98.62881710944710	0.1462472708847190	950.6475562581790	15.286646881811100	1382.96922695096	505.4893461902990	570.5719287182430
AGAP001820	6204	14.338434012815300	12.178046864158900	13.796988961902900	11.442851033109200	10.514857444700300	0.7711219737557900	9.915454092327380	12.881127249990300	11.115670457972100	10.897636335660200	10.485478064194100
AGAP013470	120	1.3028067459798800	0.0	0.0	0.0	0.0	0.0	0.0	0.0	0.0	0.0	0.8103127293256150
AGAP001821	1068	7.758287363700420	2.0428210800552000	5.499596164269760	24.651120893401600	12.387537642265200	1.0007257075145400	7.468998267305350	8.33863367984933	4.132531506891920	3.6316976534647900	17.11671832732760
AGAP001822	1188	1.3817647305847200	0.8162113406281180	0.9646988097955330	4.106531321255340	1.9611043646861600	0.0	0.06049147745838350	1.2604478012537100	0.5970702988853580	0.6754881737896890	4.338037843864400
AGAP001823	351	265.9061973846120	887.9332961238240	1464.4127932696200	1752.2362187332100	1307.3669921284200	91.49329264681940	1457.3420621650800	937.4261582603480	1967.412975971580	919.8416906057130	2204.050623765670
AGAP001824	2955	0.05290585770476680	0.0	0.0	0.0	0.0	0.03444605771091850	0.024319416318294300	0.05334088477653950	0.08001348167803790	0.06789170477683170	0.0
AGAP001825	993	0.0	0.0	0.0	0.0	0.0	0.0	0.0	0.0	0.0	0.0	0.0
AGAP001826	9999	17.753820102732100	9.649072680296750	10.981806500618000	17.345853706579400	19.297599809224300	4.056661472497450	6.727131433787760	18.333308508907500	2.538041402522580	13.10848337255240	28.98940589402530
AGAP001827	2907	14.17088039486890	16.455629257493200	19.983153441608200	22.511174365732800	13.538645744531700	0.5077149837525220	16.36528565394240	17.730477071310100	14.152229746954500	13.020400526361	18.4975413546776
AGAP001828	1671	0.982367743826841	1.2089306212175900	1.6717693467776300	2.4161749320380600	1.593428732322580	0.15228620666631400	1.2041822299076400	1.4620861011235500	1.0376374314560600	2.041017228883390	0.0
AGAP001854	1143	11.557708140189000	8.836933806013080	9.337448912922510	9.713847643436480	12.15708228772260	0.7124276502940630	11.254272672336100	14.066033316270100	10.549809060620000	11.11630144268070	0.08507220255387030
AGAP001856	5166	3.8433555572461100	9.791692145584000	23.15529242501390	17.61718218872320	11.03304235035610	2.108270762161590	34.12351643748210	6.041273378611200	17.880209740371800	31.27486708472960	18.803772743235500
AGAP029451	3158	3.811885475887940	2.763436242557260	2.8352155884784	4.155048135581280	2.6084480066437700	0.870259250939086	2.4576626104561200	3.3940207051924800	5.715085812130020	2.710508593496810	5.080491463156170
AGAP001859	1158	50.694708094864800	47.729332592377900	63.649502883860600	74.37979618073640	32.26241677078630	4.175245920076680	53.990994336689900	50.43097368539440	46.280682234844400	49.202138586194000	73.4739521409236
AGAP001861	1518	0.36046036450036300	0.585542918276693	0.0	0.0	0.0	0.0	0.473411562717784	0.2076710336161710	0.05191915642481380	0.6167500717210200	0.0
AGAP001862	1482	0.42196169910279600	0.0	0.2416629103485770	0.22702588345904200	0.0	0.34341464418274000	0.145473431620566	0.05317891852721800	0.47862315457206900	0.31586592741987500	0.0
AGAP001863	1736	0.0	0.0	0.0	0.0	0.0	0.5570201354203690	0.0	0.04539813206067800	0.0	0.0	0.0
AGAP001864	1533	2.0906096510831800	1.265047713850230	1.214840869086940	1.4265755612269700	1.4112056568918600	0.7303777598782820	1.2188263246800700	3.4958634660788800	3.7016021660837900	1.6576559098478900	6.850393328153920
AGAP013305	1533	0.15297143788413500	0.5271032141042640	0.42052183929932500	0.0	0.32566284389812100	0.298790901768388	0.0	0.41127805483280900	0.3084668471736490	0.47984776337702000	0.0
AGAP013224	1524	0.0	0.0	0.0	0.0	0.27298837472431100	0.0	0.0	0.0	0.0	0.0	0.0
AGAP001865	585	37.01307370630020	35.91329898763720	45.793510424986400	45.29166375007880	16.499137380260700	10.352806806629000	41.398505896288200	50.25053274698580	36.5100833020975	50.183575249698600	63.99392836725370
AGAP001866	5169	7.031980695074230	9.207602918043370	11.307636194213900	14.824342199159400	8.418879088828070	0.7581431361243800	14.333847040510100	8.385787674895600	9.834506722209210	12.808008495478300	13.958259899236400
AGAP013371	777	1096.5709290487000	764.3708906152510	853.923264901994	515.3956507599980	765.6744205974070	0.0	680.6258143476170	909.3204952535730	710.029544620426	667.6144332620010	364.5468695792300
AGAP013033	690	14.047655347957000	9.017360941461070	11.211477906884600	3.7789938905345300	7.114789188901780	2.139025301113890	11.560710361568300	10.736592437956100	8.56666081009427	12.017815683249600	4.791414399490590
AGAP001867	3498	42.52557868953200	32.20184741987540	41.58898477418050	37.006873995255500	30.471121590925500	1.8332333715703700	21.530400580659400	38.00869705349560	23.544847635290500	22.119051426641600	30.550040807164700
AGAP001870	1701	11.994093851878300	15.581431306805500	31.245522561710900	37.927536680275100	23.528805427561200	4.577771717216910	28.644154849817400	35.30517450328680	15.753389191049300	21.34757069865510	31.440705547025600
AGAP001871	1878	6.909454307752730	4.00152173224871	5.187182418165760	3.224782996354310	4.03185513953848	0.0	4.745005605617350	5.875166142719480	4.070760440323820	4.486708988206910	9.009227789307150
AGAP001872	1539	13.409005104822200	11.603565900976300	13.869660958376100	14.756682424837700	16.273725692922000	2.1164517330373300	13.02795398735290	13.877728146028800	13.72446971628880	15.51252665773160	11.941450747956400
AGAP013489	612	14.177602823898700	10.16663243400020	7.37356185869453	6.5971050840450900	7.6136992981933300	2.079005321400410	6.8106286973733000	14.294180482948400	8.499471313544510	8.41380122352745	11.75747881766580
AGAP001873	1890	15.05465573132310	12.056607517278200	19.480025252085500	23.63177285463300	16.11307382087040	3.9584261319463900	17.756841125926600	16.42941585152950	17.097060622050600	16.91293722755330	20.888061467060300
AGAP001874	555	98.3090928317792	87.06548430246090	95.63424322674390	100.17793220191200	97.2995494482243	25.492875629677900	102.03375436720900	83.21322189693610	87.47563989723650	97.96039034920850	62.19697706174990
AGAP001877	7572	16.775443440707700	14.609342209016000	14.520647249463000	12.330365782085100	10.549205276192700	0.1344269684835770	7.516665237015740	16.070315214649800	11.137111597275200	8.478393560086110	7.538091475659840
AGAP001878	522	29.949580367353600	20.12383132927950	27.44401786487290	21.59224911128550	43.197429392582100	5.654894474209120	23.403944037347	26.572344209370300	20.684711274028400	25.109525908458100	42.844121320664700
AGAP001879	2163	7.083221143191590	6.574972907584060	9.33857883906785	8.67185345825761	4.0391677968917400	0.8705870827145810	6.611609416963180	8.052365119681690	5.210494203310230	6.616223971293740	6.9680151481536900
AGAP001880	1548	3.9892144547446000	3.131973748921850	2.5912258728228800	1.5214253972894700	1.2362775853794000	0.0	2.5533030601620000	3.3092540192034300	2.3419966762479900	1.4255942272421900	3.0779320726321800
AGAP013102	414	45.69264239523640	41.963909143163	35.98745994802470	22.34888859993540	35.77492868995810	94.0433537558691	34.36967945331110	50.44675524926160	76.7192068103998	50.72035113629530	35.70073474130240
AGAP012984	2877	0.0	7.105889971745730	9.585374122877140	14.618194268608800	0.5205851300269230	0.0	8.467797601588360	0.05478704015108590	0.49309663891262100	7.717047374389810	9.632497512317000
AGAP013155	2820	0.11087716987062800	0.08596268374700390	0.35560440169590600	0.08948201044848400	0.0	0.0	0.0	0.02794721888558050	0.1956358000603090	0.14228367915995600	0.0
AGAP001881	2874	0.0	21.17122714328610	10.343071659825000	30.261981515486600	0.5211285383046130	0.035416875621351500	23.67957196724770	0.027422114564139500	34.38825763183560	13.821418771007800	20.841446399356100
AGAP001882	948	9.399998040614340	8.949912326824140	8.538042393340680	14.994844071567700	5.792882422630820	0.4831713633026780	9.096693065893620	6.9001329666233900	7.14972788285505	10.087432569979600	6.359416356732670
AGAP001883	1225	7.721124061888930	5.936688199997170	7.952268229645130	4.463143541552960	6.452776635524200	0.20773081741992700	5.2211305262284100	9.199996316570770	5.2756644205184600	4.913142553849900	8.096512495465730
AGAP001884	1515	147.61703367320600	125.39430582168600	107.89248797593400	96.6051328643831	113.08443417312300	176.70145505548500	107.06057186323600	108.25479752641500	123.44812682617400	122.22590664629800	86.83985130911340
AGAP001885	1311	3.935251498154330	3.0818048330352300	5.2997726947748900	3.4646123953966800	2.2848564745804100	0.6211325738261740	3.8919413735009400	4.688993337965130	3.7873658318311500	3.6726771188199100	4.598571095486330
AGAP001886	2154	33.749589798364600	31.211557894548200	40.90228902117060	69.35229690024010	37.08383581770250	1.1813846394587300	33.062720679468200	33.77098335585980	26.746753611906200	27.47581074586050	49.115334234332500
AGAP001887	369	71.38957290979190	82.77577449589540	59.98191319198200	35.10410794721560	99.44234083372020	46.618398348358100	55.11511297403350	70.90868349440620	58.94976999726660	78.6531839432189	23.18943745712330
AGAP001888	1761	35.82163693375690	25.92548627940590	34.65520238868550	27.89440343884140	24.428134509061000	2.3120522552132700	27.994672573142500	29.67166227235350	23.093499260465400	28.518949592895800	31.08729585078850
AGAP001889	138	771.4881687063470	2202.812458556920	8181.264572607180	17830.146496743000	8929.06043207173	1419.5014455150600	4858.102115453630	2845.196996058360	3504.906492769900	2674.9331682071700	11411.317088198500
AGAP001890	126	952.9100770595710	2762.117477495600	13926.1336167414	31989.00913619090	10281.329767095500	61.395997148556200	8241.531721722910	3965.577277869180	4103.294549292140	5921.474078906230	17674.078216205000
AGAP001891	1260	22.519945180509400	12.633785536722400	18.759946497631000	19.693144045527500	8.518797224968350	1.3733315151650700	16.76823755146390	27.896647727597100	7.2558257274068300	17.195998938474700	20.836613039801500
AGAP001892	1221	0.44813991262207200	6.684109086765400	7.567671068733870	26.797700197045600	2.9984452834583800	0.0	7.357071582776370	0.5809176210614520	2.517377476381510	4.874468713563430	1.990940366893400
AGAP001893	1161	29.355232105799900	25.12538940801750	33.99441561727170	32.746870455944800	16.26869634093470	0.08767278254587790	20.98350878533140	27.695910560717900	19.618464911178900	21.08151463315730	15.996871452319600
AGAP001894	1272	8.541987626943570	9.719460044413600	11.938147771219700	26.450657176595900	18.05431794497460	1.0002761452020900	14.971640670949900	16.41899109527860	10.285380809100600	12.249595679879500	28.437390123502700
AGAP001895	4101	7.01438013929183	7.960299629300710	5.798778434593920	7.117103674246890	8.399814347479040	0.23579296637155800	7.202158672433550	8.455720359236360	5.265749468443220	4.908283855342340	4.410187787990180
AGAP001896	933	65.51735532837730	40.79219571505730	38.77019051103510	45.437296109403800	49.49604010917830	0.9818787833031920	28.730145184639600	57.693483822895200	29.987903757521900	28.670237601363000	39.81214953085340
AGAP001897	3225	5.162750453836560	2.3301884691978500	3.0428395249434400	1.4605683813978900	1.5222339659975900	0.41030862231470800	1.4038524461690700	4.374324697383980	2.639328428189040	1.9077042750004600	1.1758956816260100
AGAP001898	990	13.343899398218200	12.161548975359000	18.594569558808900	15.37825177545970	19.835169859968600	1.6964683422627400	11.759543217909800	15.603016992361700	12.976327829108500	13.98260519744660	21.706559173449800
AGAP001899	7164	17.698094991452000	11.222905933636600	11.828164835304000	28.636491635234700	52.6721237790932	2.664052045010580	13.461937541316400	19.097734366099500	13.421580253000900	16.905025012643700	23.766458778042700
AGAP001900	1725	3.7158314146208800	2.9511363081145300	2.325343565872360	2.4868217860291700	3.0870949700997500	0.0	2.624593703707400	4.203261720391310	2.1473763097303000	4.186851915454700	4.3968273312972500
AGAP001901	3372	5.2158633068589600	4.265503038122390	5.289321699348240	3.941242049765370	3.158504640226620	0.06037253887056000	4.113205195008310	6.614340896745660	4.534334582994150	3.649078461967070	4.931084580593600
AGAP001902	549	36.30772898632460	28.995573362969400	43.1860864729369	60.212102549870600	70.77887438917660	40.97480914099070	45.422157926291800	40.195125741446900	31.295619163433600	42.38965129945790	67.30466385655380
AGAP001903	1014	109.46660232493700	162.72549526498900	197.57987761006800	289.91641905957000	186.59999205593300	592.3585614019180	239.4753790633840	143.9430603950570	256.959272062307	221.5920967745580	251.62847357993000
AGAP001905	2967	19.285228272139	16.2317943857167	18.734080223390300	17.40661852054160	15.957095185199500	1.0978157118788200	17.027402858123800	15.592230977437400	15.220764788167500	19.856893505144200	16.91087435114330
AGAP001907	5007	1.3894523713865700	2.2270979300302300	3.004207348060090	2.990239662121100	1.4457752198101400	0.853824689934511	2.2677236438682700	2.8174949369010000	3.0694207096682900	2.6177696273647100	3.806382143746450
AGAP001908	1998	20.070266086717100	13.75058745022140	10.289034265285500	6.104303315379560	9.744947171239720	0.5349224502630250	11.761505103665200	14.791883869620300	7.29752587526549	11.21249513700450	2.092699541201290
AGAP001909	2496	37.48701141677690	27.647197117285600	29.041840251140300	26.28534056924220	17.30142571461880	0.22429268948185200	14.88526582092520	28.73323441673750	17.39828404588540	16.90587769570040	21.46549585857760
AGAP001910	735	1674.0800806913700	1225.376419947560	1278.1127185269100	1108.5761919749600	1554.3267229078500	523.0661982633760	1393.5725353995000	1656.9643715614000	1273.879945442260	1477.4911468883100	1692.7267545667300
AGAP001911	813	350.74826637155800	293.3029851822430	356.64665813946400	599.2411023942950	373.66326384367300	61.03530013675900	399.0964288079050	364.2956075929550	292.1810876641350	425.4229503680040	769.7671920206130
AGAP001912	1200	5.211226983919530	6.86841843138561	7.222579401587930	1.8925445209854400	5.5471237743980000	0.0	3.353647510292780	6.042188723062510	3.1525311781146900	4.513949721349600	0.0
AGAP001913	1332	100.46870041070100	86.68936529279310	81.14713958004750	47.171530102640000	55.096432083547700	0.9170099147366140	66.09102638527440	71.65188546444080	58.814113946058600	68.53010087467690	37.74159288840930
AGAP001914	1179	156.07160712654700	130.21997724524900	167.43783846046600	132.76883813227400	121.66973774888200	6.604571408809130	127.6360939031820	145.45638523491600	107.29034225772000	94.09911208769490	106.3922056824470
AGAP001915	1374	13.4831964540276	8.703878138925170	9.175170339452710	2.265054092720720	7.690881215595470	0.0	4.65493806013814	9.234786257955800	6.022848866485490	7.349252336231480	6.935427726979060
AGAP001916	3975	2.2221458459732300	4.838131222108100	4.649120188641040	5.438255115508120	3.998115626075540	0.3584989704404270	5.785267942284040	3.073139465380440	2.815468096177900	2.0188174854393700	3.155632968543530
AGAP001917	1524	22.311847815009800	19.193820226660400	17.390215257288600	16.557694846766700	20.419530429378400	1.1354315676561600	17.25864719863830	23.271011001182200	17.272726599250400	19.219500125898000	12.697026231165100
AGAP001918	1419	11.017393200675500	10.022315996549900	10.045206792696500	12.981512805443900	9.909766573713120	2.2595667137960300	9.723653306798760	9.775027256723970	7.831340664449820	9.94381427927612	11.032587688915300
AGAP001919	1338	30.437771957646600	27.05575887857870	35.01142888958610	32.94115027392020	32.586242800275200	3.8037406777191400	40.712120640645900	34.10437971001360	22.383442594984700	26.539415402055400	43.38625106792750
AGAP001923	2511	3.8601681362366900	3.4433001717537400	4.5071143317866600	4.823689738871680	1.524299245055600	0.324295023610559	4.207084690331450	3.609431734206990	2.6679126855809300	3.7551331811749400	7.706199910910260
AGAP001925	3039	2.4692882056084600	2.4993954379352600	1.461332994700140	1.7713845832776600	1.0404279537370400	0.016746972776532400	1.0641245096825200	1.400395686704900	0.9336222640023770	1.62837326791157	2.0797760081407700
AGAP013452	1680	0.27917287413854600	0.09619633657402820	0.12790872612021100	0.0	0.0	0.0	0.0	0.0	0.04691266634099240	0.0	0.0
AGAP001924	1716	0.0	0.0	0.2504506525430710	0.0	0.0	0.0	0.25127229098097800	0.0	0.09185696905928590	0.0	0.0
AGAP001928	1230	321.38018119123200	235.25400672206500	307.2471592241720	260.88734769862500	192.25519227852600	2.3998820451521600	184.80116855498400	297.1757295605930	202.54372061017400	199.31514216763200	250.12970493524300
AGAP001929	4770	1.5732005989191000	1.6940235371527000	2.1023153307808300	2.027883716872350	1.0466271272449000	0.032008836646466700	0.7834217005176310	2.8748724030978300	1.6853154096839500	1.64028920691949	2.0792930412883700
AGAP001930	1239	40.44063555317700	31.108916980211100	32.143390609192100	31.635754525305800	24.915047461279100	0.9036877367985520	32.53884907081030	32.50403660895820	22.963352608946800	29.03781365002940	22.366985748939500
AGAP001931	597	0.0	0.0	0.23996276927074800	0.0	0.0	0.3409986617613540	0.0	0.0	1.1881398912492600	0.3360468804280360	0.0
AGAP001932	972	0.0	0.4156631827272820	0.5895381615417140	0.4326805031974020	1.455263953159970	0.05236013402045480	0.0	0.0810814375075484	0.0	0.20639916421351600	0.0
AGAP001933	1980	62.92951373005850	48.11565853002750	58.27986684677260	39.63510747653000	32.98857699168500	0.3084487895023160	35.49639897257950	38.25127380015200	34.66988202194310	37.894886549601500	46.16327064036840
AGAP001934	903	2.6835222010216800	1.3422744638236500	2.9349599171769400	2.5150093302132000	3.0407821354673400	0.1690832234813360	0.7162512480454450	1.9200946397136400	0.9600731716296130	1.0367958016306900	0.0
AGAP001935	4248	2.9441960361127300	2.0733843165532100	3.321772755551250	2.653284848420680	3.21231743997624	0.31149842442677400	1.7932134588934400	2.931300105145780	2.578871432191280	2.282634824564730	3.204626613152150
AGAP001936	3350	5.250116737530870	6.826206904590440	6.735253518688140	7.030347805982380	6.03560183811364	0.10634577667915700	6.156696175612120	6.398995454924080	5.105218400379760	5.150244458189920	5.021520077850670
AGAP001937	198	113.30470790794700	95.9048325238038	64.39364555385180	52.6768845347237	134.89596451376900	96.39024671947370	68.5973354378069	98.31492849778910	86.77421677133870	88.48895076644930	32.41250917302460
AGAP001938	2151	10.79312701690450	8.45239777428699	7.2261591809056600	8.055460949904430	3.0559468492150700	0.09464258534241210	4.777561207131580	6.375240057078870	6.009008754193510	8.98484060450804	13.154867739679400
AGAP013214	2580	10.483049630442800	10.147594946506800	13.354067623155100	12.45395360924090	9.739717324815080	0.5523385300390310	12.84079320801470	10.447060380623700	9.194882602834520	12.959947520383600	15.037896697717200
AGAP001939	2091	47.962727549273700	42.12212614403640	38.19522170705880	42.68005179373080	31.436354245153600	1.0222621287666400	31.48125762890130	37.50220060786720	25.856484794197500	42.695310611628000	28.785284330132300
AGAP001940	573	38.19747527480280	38.78072207434640	51.37778779027540	58.570895006646400	72.89675745413070	16.342941098237900	52.5496748995017	45.38862459846640	46.21511674723110	51.11783279558200	60.75224232430790
AGAP001941	1002	8.191299899873510	9.596592618702450	15.51244351110590	67.74377593414270	23.002294693237200	3.7586424349533700	21.803012042964200	16.59596225678460	14.158074153209700	14.415807493332000	43.08728764318240
AGAP001942	687	25.145876931140100	54.5756683305578	72.9843095183738	137.6173405523290	62.37486340207350	38.81875158714730	70.71321637423330	32.57986704670120	93.38283766322270	62.39563904005800	66.09887241835150
AGAP001943	2583	13.315562560537700	16.110931166056700	20.65951240315610	29.40538912461560	24.54650590064620	5.635191009142190	17.30519953046380	14.920114556267100	10.557256945680200	17.164931189715000	12.912300402261800
AGAP001944	1767	66.88773514164960	47.74212751667220	54.92764084890570	74.97346715844970	42.09786633541430	2.27539896500435	35.13887277338060	47.23317234607810	37.73403192819790	37.76999578198580	43.968751832337300
AGAP001945	1881	15.791596920968300	4.381766144424630	8.26340691022226	16.008764569975500	15.526638315898700	2.7327480473450800	6.609489852821270	12.443866935369000	5.069860081763390	6.6837777196032400	12.2516182998514
AGAP001946	813	35.863241051697100	28.425839973609500	33.39157199477690	26.38233444588140	25.995746101422300	1.5024073879817600	23.159084019417700	38.77547712538110	18.903554112311300	22.455619770004800	28.58520181680030
AGAP001947	3468	20.66909664469810	15.12179782200030	20.158533260744700	15.474092072135200	14.803526681676300	0.49896127713609900	11.376374710521100	22.45254422440860	12.635577674681100	15.812032857049300	10.009745479904700
AGAP013075	2004	5.694903739912060	6.169238112023000	7.827707670350650	3.693588774600100	4.4011610784894300	0.0	3.586021717592800	6.882211836344300	2.752958863124110	3.003293227777510	4.9492154725277100
AGAP001948	1398	17.501223669171800	13.525287494271100	12.34804125692680	12.033346183344100	12.617921031892400	0.7280980009711320	13.211027132821000	15.784781138808600	8.625487665442560	16.02472480953870	5.494824516456960
AGAP001949	5259	23.113114546477100	21.265262036033900	27.213256414029700	15.658245851934200	15.125642693452600	0.0	11.218908833633700	23.06339057216990	15.316062293369500	13.542516752902800	11.241760169537300
AGAP001950	2061	3.9823786995018200	3.0189126878254000	3.4406888772947700	1.2651653490872500	2.7049293514167800	0.0	1.2901326458809800	3.2885781291271200	3.173945751862200	3.5691733200241200	2.689247485971470
AGAP001951	1215	25.47710969916210	22.080028266473200	31.304476377865000	38.42202868392930	36.43296108616960	13.52985863088550	25.72904174563250	31.459597752928800	23.806151077532800	22.841507506295800	35.133559325821700
AGAP001952	1659	6065.755126599140	4778.157274892230	5192.856812803390	4070.586817007210	4224.94224690541	0.7362611250326520	3336.6670165697800	5009.3777707226800	3368.258183536920	3620.511562718980	3260.4756967034600
AGAP001953	1194	105.73029621897000	77.01507710037270	95.50518216975770	94.8209538524622	60.14029921238030	2.003367137847960	67.83131270818310	88.51403842721020	56.50265260607570	78.52295439335110	76.71503427384210
AGAP001954	2973	5.127090120405190	4.049758992803690	5.035464952946360	2.8858174106292100	1.7072378922213800	0.03423750438471720	3.915892292543110	6.653750579075550	3.8704133199188100	3.868890892462440	2.9763252621041700
AGAP001955	1020	25.28977801019770	21.78564093000050	24.0167443397479	40.65466008042790	31.569660304294500	1.8461567254035700	28.252366630827800	22.484359570475600	24.18485928308580	27.470514644088300	44.996189204904700
AGAP001956	459	9.53688598364358	32.04029615563710	15.761476142394700	62.67249829842840	7.6136992981933300	0.0	23.798058896568800	8.928497118478270	57.693381037393000	12.529643380491100	29.65850512564340
AGAP013106	459	28.951261021775200	96.47297963345670	78.49527227351000	191.68255327531000	30.817354302211100	0.0	110.69228710443500	25.41187641413050	455.3656146165670	69.49581270342150	182.39980652270700
AGAP001957	897	31.807656339977000	29.006895336168500	32.58036314821170	48.76121149076810	27.550096337729200	20.312229649834800	42.94207036590850	31.89347835497590	39.62629769592320	30.93916568578530	19.837756450379600
AGAP001958	1638	21.713445766331400	18.943278586885500	21.733551070682000	42.261949281536100	30.427904220370000	7.301649458456830	22.68230982236220	20.88158867502090	24.731395383866800	26.82281885702240	27.247878590509700
AGAP001959	1116	7.354554211176750	5.213220820786040	7.12437850863112	4.371468825852460	8.797857599179620	2.2801993847617400	5.988656268379970	6.567596438111420	6.567773287738940	7.0109135457042700	4.09512884712945
AGAP001961	1437	9.737052506488470	5.904326294940350	9.769841182292550	10.243417340832000	13.780954679610900	1.0979231442619000	8.701680089337070	14.862786093763600	5.923336242804220	7.95778656512571	8.593713288046180
AGAP001960	909	1.375901513906150	0.0	0.0	2.4058749563926800	0.9153669594716170	0.0	0.0	0.5202056584642710	0.17340655545185300	0.8092482082034890	0.0
AGAP001962	1818	6.234553734887220	4.889186743366450	5.5553756955180900	2.08200717380136	4.48529810141092	0.22395621680036100	1.7392797083083700	4.985304226949260	3.728240942214850	3.5680489179881100	2.6742994367182000
AGAP001964	1092	2.863311529626110	2.9598872792008700	5.050754826285270	4.390518424752540	1.3715415925709300	2.6565575689279100	3.29047047713185	4.907654481226120	2.5260666491303600	2.9394869980298600	5.520812001998690
AGAP013403	2001	0.03906467004437430	0.1615290809039150	0.10738963512341600	0.1261065814416420	0.0	0.15260584787970600	0.6823656317794270	0.0	0.0	0.33419954625277000	0.0
AGAP001965	1905	0.2461997000276940	16.03373269763010	24.929108574232000	42.78508348404520	19.960909959841600	0.0	24.030072711546700	7.115758030583710	11.004898863235000	31.45328239781660	30.67703624092560
AGAP001966	1878	3.99582899725459	145.5607313999720	250.31969272369000	307.9219874991100	129.55103767044500	0.10840053305193200	231.66341884199600	50.064808630459600	78.6873796454346	350.6398683085200	334.2734172860170
AGAP013429	1887	1.5327138187998600	46.54740381505760	146.21858573843700	149.3263650780480	82.45724529510530	0.0	134.54958725714700	20.21441447406000	32.99549060294920	152.52931049236400	171.6471670196260
AGAP001967	2595	3.5243558214947100	1.6814897213864800	3.9195768404929500	2.204119502068250	2.3086295477263300	0.05883705233281170	1.4400468252289400	2.399260664096200	1.9741283870660400	1.7781347649932000	3.147573145126090
AGAP001968	1611	5.1432966507958100	3.009494328572950	5.024248410234000	4.385784944141710	2.737407449190820	4.486005672277630	4.1931745938749900	3.082000563136090	3.375615321072530	3.196304375418250	3.802584875047580
AGAP001969	930	0.8405204812773430	0.5213220820786040	0.38510154100708800	0.7235534608307520	1.4315158127478700	15143.497294815700	1.236367745730060	0.0	57.287932161439000	16.754285704093300	0.0
AGAP001970	711	2.638595941225080	1.5910955247687400	1.2089263565792100	0.0	1.5213630604889000	217.10499924400300	1.7182642457799100	0.4433820380159610	1.9952728975409400	1.5989403607426800	0.0
AGAP001971	3198	180.19308314003200	143.94798147225800	165.47661488512400	460.54415346334500	203.62003123095100	32.465247825665900	124.42472704697900	187.0717619576130	145.57537264793200	165.3222453709030	202.74541385152700
AGAP001972	1380	2.94547612134582	4.977114805351890	4.256209205391380	7.923696867249810	4.1000480071637400	0.2581582259965030	5.884505724582060	6.053610629911400	5.653996134662220	5.088188091698420	8.103127293256150
AGAP001973	762	140.3338290157860	127.35789001226100	150.3078605211050	142.39617568219400	186.61485296153900	48.68997722478490	118.26417260706300	165.3793181817350	130.63145925061900	118.73965146273900	152.87474798930500
AGAP001974	939	6.74296143286712	6.712230002481710	14.722444216264600	6.897452519980050	6.645915065173320	4.119220255973420	10.791061135355600	11.246746616063000	7.553988445961720	7.905153931602650	1.5533151360874400
AGAP013031	936	9.269971077164540	26.76231414944120	40.63561837511330	30.104578087850000	35.647381947653800	0.27186992664466900	42.84192561225670	48.9201734684966	74.01375281951960	35.93726986133030	51.11203369592340
AGAP001975	489	39.32398276209210	36.519198203686300	41.893377454832400	61.06369506474260	27.054990188014800	4.995734995620330	32.18443491472920	44.804706988833700	27.23812725467190	37.60770047326030	59.654924858327500
AGAP001976	474	92.02103345022460	66.99648656079780	50.77490697632690	66.01280467009680	91.10624173773920	12.991941102138700	67.61875178980930	92.44515492632790	72.66118801878270	75.33830758558170	49.02904868577770
AGAP001978	2418	9.698313245507810	8.956046025452940	8.768465856776760	10.818515688382900	5.230538546578760	0.12628796592526600	5.527990401581510	9.158782129574730	7.594497151579020	7.799122760901790	3.2573365297952700
AGAP001979	6219	2.8029513203426300	6.21076588860006	13.118717135956800	9.237697434979210	4.388462609750460	0.7938129725011360	12.306645298262700	14.43413862616290	9.061182635279000	10.828339364787800	13.290223249913600
AGAP001980	1654	9.971906532107200	3.419797213151670	4.027500880496130	13.78152801792430	10.765578788281500	5.200178050345870	5.735206486767760	11.149825150070700	4.193209547673710	7.439354639512080	11.169969908478800
AGAP001981	756	8.7887756673246	25.438586782909700	52.205709697952900	59.969517743159900	42.373862165540200	65.90644869346110	83.74612972131350	70.05436200652180	60.88221587364350	47.4128365793334	67.26881864084070
AGAP001982	867	12.622349095998900	25.44376459418240	45.60455065545530	59.4709620076418	38.676312821494700	13.031694532260500	65.81305297015490	47.268514156649700	47.72430416696120	47.74462604152930	43.62791027095700
AGAP013061	750	1.5633680951758600	0.7541792787403810	0.8595466395278200	5.046785389294500	1.6641371323194000	13.97889914024500	1.2456405038230300	1.0508154300978300	0.2101687452076460	0.4458221947011950	9.075502568446880
AGAP001983	765	0.10218092125332400	0.10562734996363900	0.0	0.7696622598052610	0.0	0.26611268113925300	0.0	0.10302112059782600	0.0	0.437080583040387	4.448775768846510
AGAP013533	744	0.4202602406386720	1.1946964380968000	1.6366815492801200	2.3741597933509100	5.591858643546370	11.629016862284900	1.931824602703220	2.224508470973220	1.165250099437550	0.5393010419772520	8.756605300776810
AGAP001984	747	2.092862242537960	1.406243635058080	0.0	0.0	0.33416408279506000	0.0	1.0582364490310000	0.21100711447747500	0.422025592786438	0.17904505811293000	0.0
AGAP001985	3030	0.7739446015722070	1.9734535582315500	0.8983160699135630	4.136254251952040	0.6041421932512670	0.033593432520054200	2.7037893647339300	1.6646581070856700	3.48547176458225	2.6263782757149600	3.690533222671120
AGAP001986	1956	23.49847750417700	21.605815226841500	24.31573656469290	22.49036092877490	15.35668468219080	1.457089373722600	20.648005048034	23.89315759386550	18.252768707642600	26.633089698790700	21.475772948997900
AGAP001987	2694	0.870472213349587	1.46972576591945	2.1004758884774100	3.5281288603704400	2.748853095330860	0.20780792611236200	1.707233858246410	1.491970683045360	1.4042455136368300	2.507129268642580	3.2484697389445600
AGAP001988	804	0.7777950722267950	0.2010072704531930	0.8018158950819210	0.8369461673788550	0.0	0.0	0.6256805056516390	1.7644288938209800	3.725005745284770	0.4990546955610390	0.0
AGAP001989	774	5.45360963433439	13.676285370292100	10.827622397152800	20.4305696207443	14.082814233452300	2.169901368010480	6.963553800441820	5.396629631316360	1.2219113093467800	17.36632967731400	3.2663768934055800
AGAP013039	378	1022.3931035118300	721.2587546683800	905.2147921129620	698.494679761703	620.0891933523470	0.13464034462402700	660.8434663139290	992.2282999673730	732.8800986159490	483.68169853693100	506.2525242262890
AGAP001990	639	1.5902805349989200	1.517463337505800	0.7846669896576340	2.369382811875350	1.5625700772952100	0.6371712083615910	0.3373890855425330	0.7400108662660750	0.24667693099489000	3.5582053098217400	0.4565142137045720
AGAP001993	1503	18.826987706375900	12.204070164960500	10.865859049253900	14.102793503018600	11.45962695908570	0.10158493067441500	8.797706613827660	14.210128820185200	10.382587712353800	11.523747348064800	22.319991346693600
AGAP001994	2292	13.164487014351700	12.72712788076280	10.375562984410900	15.193202088190200	7.2243300465000100	0.37748641123647300	9.75116282443021	12.894495624564300	7.771291953031420	14.296654149449300	11.41225781092100
AGAP001995	705	220.6455680425500	167.11145720417600	153.01149398686700	153.90905797139200	188.838256149719	29.886718880713700	194.0834303829010	196.3012654523180	143.4289894156440	186.20190812732900	135.16705953006
AGAP001996	873	1.8803396333730300	3.0544816149279000	4.430652781071240	6.744463101386310	0.0	2.798298296515850	3.128095370425280	1.8055247939825200	5.597277578554150	3.0640700666748800	8.242356284549210
AGAP001997	1197	51.720448261457000	39.82865865170290	47.93211210399500	25.01609020591540	34.408850480288300	1.9133101604467000	34.46103957944960	41.87459984600360	37.727660088966500	42.73859385293410	16.490574842416000
AGAP001998	492	207.81356387093700	171.29986666511700	157.81649004880700	87.5323211151349	169.7961057773050	41.0669470657504	126.34604078411400	189.65937031034000	164.51471137824100	181.31914869859600	100.59736078700900
AGAP001999	2196	1.7797906365845400	0.9567067353264000	1.40256927366789	1.608720297133950	0.0	0.16223057917813100	2.1271183466923400	2.6916378844718900	1.5791367467787600	1.461712113774410	2.878159967550000
AGAP002000	618	0.6324304592135350	0.39225690641836700	0.9272347783471620	0.0	0.5385557062522330	0.0	0.0	0.25505228885869600	0.8927070488188850	0.8656741644683390	0.0
AGAP002002	1608	17.451776933088700	14.07050893172350	19.421762791984300	16.948159889421800	16.662069546232800	1.4242737948101300	14.033119912472500	20.585003761244700	12.106268672175500	13.017009975883800	7.196060805205090
AGAP012983	255	0.0	0.0	0.0	0.0	0.0	0.3991690217088790	0.0	0.30906336179347900	0.0	0.7867450494726970	0.0
AGAP002003	1065	10.495851530992900	12.898438368799300	13.518691278958700	8.292839841563730	3.984553697102790	5.4478138314916000	10.796450737361100	11.248165167244300	13.172548115127100	12.18162053127210	21.364865201374000
AGAP002004	2745	2.705281767608500	1.6779164281109200	3.1835060723252600	1.654683734194920	1.333734677997330	0.0	2.042033612824650	2.2968643280826800	1.8088293644920400	2.3631012506019600	3.5423507292923000
AGAP013300	711	0.0	0.0	0.0	0.0	0.0	0.0	0.0	0.0	0.0	0.0	0.0
AGAP002005	1359	0.0	0.0	0.0	0.0	0.0	0.0	0.0	0.0	0.1739807493440780	0.0	0.0
AGAP002006	1608	0.0	0.0	0.3563626200364090	0.0	0.0	0.0	0.08938292937880550	0.09802382743449880	0.19605293396235600	0.0	0.0
AGAP002007	1542	0.45623582544042600	2.2009122920439100	2.183241032090770	0.7091246223608780	1.187127655999570	0.09901566199977060	3.6817419860079200	0.9710842982421550	1.839998742090290	1.3444054509471800	0.0
AGAP002008	1353	4.101963590446630	4.538931357639290	32.71740719562650	47.744902426437200	25.829179437329900	6.319438614193790	23.476594861409700	9.844113508122660	38.50375293299730	33.51080354849340	58.931834860044700
AGAP002009	12771	15.987461688980300	11.718010874754100	16.192357348137800	10.781702923648700	10.300684387271800	0.0	6.212334057121430	17.29143079125040	10.361561052491100	4.566090601121000	5.291682845960090
AGAP002010	294	16.218614592810800	83.27854280551580	159.33772739546300	519.2695851229880	247.92247073329800	0.1731090145166060	190.9036957389700	79.34728757881550	141.0060714020690	124.42078597018000	235.15606144918900
AGAP002011	1413	0.8298132139999250	5.375557491780090	3.0922590829910900	4.047905242651870	3.17987987067401	2.6293458383265300	7.57800241179291	4.183182444656960	34.58190605858300	8.2822594557016	2.7526547068386100
AGAP002012	816	5.651882206824490	8.714256372000200	13.254855245986600	21.64675105702300	17.538700169052500	2.0582152681864100	16.997215585254900	7.919748645957890	11.590188154833400	16.800284910614900	27.76512734306890
AGAP012959	357	0.0	0.0	0.0	0.0	0.0	0.0	0.0	0.0	0.0	0.0	0.0
AGAP013169	285	0.0	0.0	0.0	0.0	0.0	0.0	0.0	0.0	0.0	0.0	0.0
AGAP013098	357	0.0	0.0	0.0	0.0	0.0	0.0	0.0	0.0	0.0	0.0	0.0
AGAP013325	357	0.0	0.0	0.0	0.0	0.0	0.0	0.0	0.0	0.0	0.0	0.0
AGAP013295	357	0.0	0.0	0.0	0.0	0.0	0.0	0.0	0.0	0.0	0.0	0.0
AGAP013531	357	0.0	0.0	0.0	0.0	0.0	0.0	0.0	0.0	0.0	0.0	0.0
AGAP013438	357	0.0	0.0	0.0	0.0	0.0	0.0	0.0	0.0	0.0	0.0	0.0
AGAP013072	357	0.0	0.0	0.0	0.0	0.0	0.0	0.0	0.0	0.0	0.0	0.0
AGAP013483	285	0.0	0.0	0.0	0.0	0.0	0.0	0.0	0.0	0.0	0.0	0.0
AGAP002013	4317	2.6979597658235200	1.8905020141164100	2.9534264117819500	1.4223431913307800	0.462581551721862	0.0	1.8144921007739200	4.0893442727921	1.5518018886944000	1.7659392006927100	0.0
AGAP002014	2664	12.411875079943500	9.675964845486700	11.696158289370700	8.272383458428170	8.27695833454656	0.6877574360524610	8.146730599327700	11.508085650564600	9.614983416734940	9.413475394873200	9.380647362012750
AGAP002015	14212	7.623234519820360	6.475992610509930	9.465173732486890	13.44081248133950	8.524428879316930	1.0349268595143500	9.829958727045310	9.416081130239110	9.36087923701379	9.78255357568024	9.216081450055750
AGAP002016	1392	43.74510582406590	40.28636233419210	47.032185615926000	46.407221970524100	30.54504578359240	26.58044148329760	56.01458664820920	47.33198812294090	44.785419574150900	47.84902003474030	45.964291025539200
AGAP002017	1203	12.930600620947500	9.403731655116970	7.264109865779580	6.013072090320400	6.847447053184560	1.5230139731037000	8.183999089955670	11.202583450544200	7.141020332803440	9.783629210400280	1.4549255987891300
AGAP002018	1482	6.645896760869030	6.76100567985882	9.763181578082520	8.513470629714060	5.389917837471740	0.5838048951106580	6.206866415810820	6.541006978847810	5.424395751816780	7.761277073745500	11.744613647715400
AGAP013249	3492	6.961733642607270	5.692443009638370	4.861410690342050	2.8663968180891800	4.289013227627320	0.10202129206047400	4.0541762366696000	4.288121385708490	4.107679513293770	4.385450282928420	4.622402510929620
AGAP002019	1044	6.738655582654560	7.043340965247810	7.478494868177870	3.947836591242500	6.216604229928790	1.023730896193030	8.879731708287540	15.39988130315780	9.134489285246120	7.366314998654800	11.735563666095100
AGAP002020	525	198.1755175884830	176.84734515769300	193.3297759064950	158.29282427374500	223.46984348289100	2125.723303379270	212.85395422470500	257.1495473939400	302.6429930990100	186.8631884647580	128.53875066330900
AGAP002021	1068	33.155699771285800	34.4253182009303	29.107618723086300	23.39099969757280	23.762257741452100	0.6194968665566170	20.38834662156330	26.344178970851400	27.304226027678700	22.416340688627500	13.29277061590330
AGAP002022	1509	14.763416405736200	13.387164135550600	14.904884294882700	13.377827407009900	10.2561135391454	0.16863502408178300	15.049028873225200	14.362536942192000	11.33365251244020	13.250580140721400	7.088222681973570
AGAP013079	738	45.65119573311620	36.789233109286900	49.30552087625700	424.8964754130510	96.05994828835550	1.861977448824960	59.59443310973240	60.76361582577880	52.43539324032230	73.76001351357160	101.19027254017400
AGAP002023	2907	1.8553904122314100	2.2237336834450300	2.488654127746530	2.343708385121280	0.9445566798510520	0.0	2.348492654266650	3.3888526512442800	1.436912215686950	2.208407156414590	2.6425059078110900
AGAP002024	3846	6.280300850355440	9.034351734409510	12.217511603619600	17.10255752482360	6.944722042050530	0.8072119257256390	6.409076755239720	8.340130266182050	8.012478488318020	8.502615179753670	18.835662506944900
AGAP002025	579	0.0	0.8373567121469810	3.0927843966890500	1.0169112759085100	0.0	0.26369974232063300	1.3652895119622700	0.5444639534185630	1.0889572290551600	1.0394818011167800	4.19851155090992
AGAP002026	999	25.273668405495600	29.038005262526500	26.099013746090000	20.375743480301400	37.397275896467000	1.426459867368070	34.38531767310060	28.16374688775710	21.61645502511080	23.76379566350210	48.47276146596470
AGAP002028	1848	38.32282181356410	34.01852266117900	42.90756358032540	64.49580534478990	27.375416029496600	4.73689212449985	34.14311820543900	36.59089444090650	27.166698599283800	36.54873511754920	39.515899982047800
AGAP002030	7635	9.460066273362760	8.805461127027740	8.978237655840680	9.760864123368090	7.476084301055060	0.6665887395924310	6.165139262536550	10.332674317563100	7.618100882281080	7.366138816182810	5.667413195283280
AGAP002032	4299	4.891207462227330	1.9172137980141300	2.2326752286719400	1.6239559095582000	1.8387186272428800	1.4561451925911800	3.1426863320458700	2.9148578748352200	3.6115878232646800	1.5555554595296400	4.840388669244430
AGAP002033	1392	3981.4784955482600	3205.842429781120	3286.0266315617200	2630.5885433135400	2581.0264811932200	0.4753036303753360	2175.4310158361600	3116.550978726560	2043.9929608677900	2321.7824189347000	1997.6304414245300
AGAP002035	2955	14.52265793995850	13.180363029472900	13.283461885539900	18.33124529444810	13.23425469018810	0.740590240784748	13.375678975061900	12.455096595322000	9.948342888636040	18.806002223182400	22.803927773508700
AGAP002037	1197	5.550805684626060	3.7803472618565400	3.530580042616360	1.4053983261750200	1.0426924387966200	0.0	4.802932345567890	5.728129224217480	3.5554862911068000	4.860467536216030	0.9748123059556270
AGAP002036	2535	18.03886263664450	14.312193413120500	19.524875999793700	22.231073049489200	14.245276438394900	2.690257489505410	19.390489408624400	16.384015729631800	19.36910181425500	19.33654844473230	24.357329378545100
AGAP002038	3189	2.058998432028410	2.4325094328409	2.0888950944937600	3.6398891173964700	1.4350508353334400	0.22342950885868600	1.9154686088891700	3.4104545943908800	2.693837397416910	3.0616199636112100	4.573731303813440
AGAP029155	1806	0.0	2.0134116957354700	0.15864648200956400	0.0	0.0	0.0	0.7560429840479690	0.17455405815578500	0.13091906885858400	0.0	0.0
AGAP013178	4455	23.897950007065300	20.949424409455000	21.159060561515400	29.302697060176000	20.544902868140700	0.5140813158371930	11.67888791463190	21.812380897485200	11.693732372243600	12.083732886682200	8.970734862029030
AGAP002039	795	158.4999603411000	100.21843245795400	116.04780625910200	77.02431369824720	98.06896182284760	3.8410603975760100	88.04454649663530	93.6811869285327	102.20942278730300	85.29503875981350	63.84652750308990
AGAP002040	3570	6.065167540108020	4.6626930198234800	4.253592147056440	3.981824140012930	1.7713504489674300	0.1568164013856310	2.1136433888399900	3.5321527062111800	4.1945442846063800	4.458221947011950	3.159538709303240
AGAP002041	5427	0.3024758614215320	0.26800969393759100	0.11878754001213600	0.24798404959373500	0.0	0.0	0.14566107009879400	0.4647055522820680	0.2759263515025760	0.2710914395640210	0.0
AGAP002043	1683	0.18578349318786200	10.89882201897550	61.244187674813400	30.736512323391900	15.919553078040600	0.12096030960875100	60.505710747197300	2.6691835791255000	22.337453534769900	64.9660684791848	12.017472206754200
AGAP002044	1155	0.0	0.0	0.0	0.0	0.0	0.0	0.0	0.0	0.0	0.0	0.0
AGAP002045	1236	0.0	0.0	0.0	0.0	0.0	0.0	0.0	0.0	0.0	0.0	0.0
AGAP002046	1236	0.0	0.0	0.0	0.0	0.0	0.0	0.0	0.0	0.0	0.0	0.0
AGAP002047	1614	18.258667034736600	18.97463798742730	18.772626420914300	24.546013200719800	18.198277810060300	2.3334322923316500	18.87873797615690	23.438262381364200	25.29447258772320	21.421010656181900	22.712854940948500
AGAP002048	3321	10.780225648758600	8.953993243530140	12.81167077886990	11.524075841257600	7.265880282635130	0.24519867638847100	6.794717500528670	10.77394320832010	6.0753386148551700	7.289414384906620	8.198285969690050
AGAP013427	696	0.0	0.0	0.0	0.0	0.0	0.0	0.10325269428241300	0.0	0.0	0.09608236954767130	0.0
AGAP013036	711	5.936840867756420	20.115993420290400	24.38001485768080	66.6043172567464	37.917048584492600	9.44868443791904	24.763220012710400	15.074989292542700	38.57527601912490	20.22189279762800	35.01098037254980
AGAP012962	576	0.0	0.0	0.0	0.0	0.0	0.0	0.0	0.0	0.0	0.0	0.0
AGAP002049	636	0.9832503743244390	0.8893623570051660	0.5631201778877230	0.0	0.0	1.9205301987880000	0.451974057990941	0.8674183974864140	0.1239202507120560	0.5257337201665030	2.7520054958228400
AGAP002050	2688	0.4362076158414780	0.4509203276907570	0.5063053742258360	1.2203908121433900	2.2597100197045400	1.325365892392760	0.7485820335474960	1.8178168712629800	1.0262145762092100	0.6965971792206170	0.21704805249793200
AGAP002051	1809	1.253114283032060	1.9654044222090000	4.711905753814750	4.417215883388400	5.703510348468920	3.038450762261620	5.60133024107181	7.2755463029161300	2.9625776687645000	2.5507239995342000	5.9127296998884000
AGAP013384	2376	11.218613645937900	8.40017504729771	8.9837576662209	9.487503397383030	10.926152888965700	0.29988076757169600	11.674855149468000	11.012333421479800	4.511197813800490	11.455153613850100	10.06752178859100
AGAP002052	3537	0.0	0.06853683012907860	0.0	0.0	0.0	1.0935673792363700	0.0	0.04456384351559910	0.08913008702614340	0.0	0.0
AGAP002053	462	3.5531093072178600	1.749024301345970	0.0	10.013463073997000	5.94334690114071	0.44064112786045100	0.6221980538576590	1.5352822842338400	3.241238765377660	0.0	8.839775229006710
AGAP002054	2130	22.60644945136920	26.441798656038500	36.45338643380890	71.87127862688560	36.17349728938410	5.615071273686520	41.60007424739440	29.74843682389620	27.8621593558728	39.7158504434515	49.25788365872330
AGAP002055	1974	1.0691727094667700	1.0233652827024300	1.415160374095950	1.1078725103145600	0.8008765327778260	0.4898616793767780	1.0557509530882600	1.2376625506471400	0.918290490079001	1.1179431933996500	3.4973984062078200
AGAP002056	1905	0.2461997000276940	1.272518468065880	1.128013962634930	1.7220002640637400	1.7034474582797000	3.152492352551230	1.8107433126440200	0.20685343112162000	2.1927054125994600	0.9829150749317680	2.80738268427772
AGAP002058	1893	21.266100607912500	12.549734432288400	8.892122745599470	5.68752007245726	9.538239770557570	1.5324674407127700	8.655553909290860	10.574767006531200	5.8704027484703100	11.057238267945600	3.184747335542830
AGAP029376	627	22.440690361376000	20.877826923435000	10.395899016086100	2.817184826559930	17.782645592567700	0.8117073407955680	15.70231404340780	16.717518206101800	12.821299049748700	21.331205488095400	0.0
AGAP002059	2802	15.39934312164660	11.189261247754200	14.187734503269700	15.249625135389000	14.907152755609200	1.59838559014048	14.054747901808200	13.388333638291400	10.35092321151150	13.030991344049900	14.644624058904000
AGAP002060	2178	3.947899230242070	8.162113406281180	7.465453289440430	6.797017359319190	1.0696932898288100	0.3037753229947050	9.007730916075650	8.792980355157440	8.069495554632420	9.395426417256580	7.768287322460440
AGAP002061	1170	92.73311607282440	71.89566201178900	86.62809792962	81.88445239895200	72.04149209570730	10.657301124471000	74.62787042135040	84.53675415210080	74.70421103694860	86.64954450859120	100.89432342577400
AGAP002062	1077	6.967657248694630	6.677472722631700	10.574738137180700	10.93392068247030	7.1849931896798500	5.0563262568833700	12.811387225949300	11.049660859663800	10.025458946186500	9.251741923464910	4.1531348801090000
AGAP002063	1551	42.334919405149000	30.37348159060800	32.928043949244300	39.15515851139720	42.32766593810460	3.37981120412112	40.40315873135270	47.967590232705500	29.777293203984700	42.64198748157460	47.14546788803580
AGAP002064	972	14.153949832867900	10.225314295091100	23.213065110705000	78.74785158192720	41.68903206993560	13.561274711297800	18.705309085186800	17.351427626615400	16.216724167256600	10.870355981911800	55.421389141529700
AGAP002065	834	38.240658443150500	29.550960947561200	52.47631862025360	148.15602991354100	82.00963565746680	14.889866025615400	39.89565255050250	51.78478918108000	40.06814207196130	33.276296906653900	103.88325781714000
AGAP002066	648	19.42147093544080	23.568102460636900	22.21821946310340	25.05220113512960	31.07416558806280	0.9424824123681870	22.291109443414300	29.675806127762700	17.757312963146000	19.091922689750200	19.657586581788100
AGAP002067	1728	27.413225279993300	18.471032682443600	25.410015915825300	29.400640192263500	21.331387431061700	4.211718280270340	20.835533267072000	23.442670619369900	21.801358552355600	24.80659954891200	20.257818233140400
AGAP002068	2088	150.8710111005440	104.3343255071870	121.61130416371800	96.52057625119420	96.0784153740917	5.679269019356580	73.06848998718780	119.83976259197600	82.09716609673680	77.2502251163277	85.73481233841700
AGAP002069	1218	3.0805282663563700	1.7912421293094900	3.9989854603100500	2.071750980826970	0.0	0.6685589526158570	1.4750384897487600	4.011733784856240	1.6176781496893900	3.239348459035780	0.0
AGAP002070	1239	0.4416294054169090	0.0	0.0	0.2715515409897500	0.0	0.9447644521075770	0.0	0.5088694576744930	0.19083118511590100	0.10794726263951400	0.0
AGAP002071	2235	20.075465025300700	29.031925255442300	40.95826268890950	109.96798588753600	54.16822209227570	6.102731754716960	38.10232310351820	24.048863198883200	23.23845689460380	36.892534635340500	60.952919934775100
AGAP002072	978	3.117144975043890	3.552772675924230	5.346532437417420	1.720104086330780	5.104715129814110	0.0	0.8082848951187690	3.38452822577521	0.7252755777871220	3.6923924101019200	0.0
AGAP002073	1272	17.759959886235200	8.766571804765210	13.51488426930530	11.307655942994700	9.092573167940110	2.4006627484850000	11.920815779511100	15.179821956012200	9.355978928760190	12.091875563829600	16.05336539229990
AGAP013165	480	36.80429057393170	23.399758871632300	20.74253175249430	15.070261926365500	26.0021426924906	4.983375755396790	36.38108683040830	46.13736497773270	31.689506113340400	31.06823419323950	15.598520039518100
AGAP002074	828	94.87831737027400	74.26636013476060	65.74632105889120	21.333030027211000	68.93708168907650	0.6761286871336990	60.14693904329450	98.13321634337500	59.9666256706599	84.31854551957380	10.921606351780000
AGAP002075	1965	53.58414310946260	40.587510802440300	46.76837737549590	33.345596422904300	30.233941793283700	0.0	25.746650460699200	37.98176382834510	29.55999336222050	37.53754814926850	22.61452930087360
AGAP002076	1971	724.2970959461370	628.6467199502610	853.5866509905900	1093.2141156566600	609.3393041070070	35.4786530025723	715.1385330167710	733.571532746375	548.6539864905080	700.9315616691010	974.9406488239150
AGAP002077	936	12.44347468916680	8.891994701265930	12.85646683054430	15.456678898836400	15.467941293994400	0.7612357946050740	13.89675364842020	17.681990410300000	11.28309769944900	9.073624796001880	7.89535479855727
AGAP002078	456	52.96937954049780	39.33923869369470	34.24363439639340	34.30928663774770	34.66952358998750	83.48410000082420	39.87184305000350	68.78693111495650	39.23380358728260	53.96794988488150	30.066867061818900
AGAP002079	2115	1.8849118878006800	13.104533566765500	6.807284261035920	7.039251488614070	3.304669482620080	0.21657042667183900	11.518606950245700	2.5338811789593000	6.856568992589870	5.375161212709440	4.78141979290008
AGAP002080	1332	7.570363523937150	2.7298960379116100	3.280301865064880	2.7785104745865600	1.874028302161490	0.0	3.1292077798742200	2.307533883660770	2.603441663608230	3.4641589453133400	0.0
AGAP002081	4011	10.913564364229400	12.147935278353700	11.214894241325300	12.435567754723000	8.671270522432170	0.45679027914329500	9.316682900695830	9.568943800629050	9.313760773038920	10.670389102796000	5.115212741591760
AGAP002082	2040	5.402816211269510	4.99089228578193	6.530869074843730	4.906596906258540	3.670890733057500	0.14968838314083000	5.812519319309970	7.3016219223709300	7.031380813932280	6.621770833061860	2.6216000066416900
AGAP002083	3906	0.0	0.06206215262840530	0.146705348955081	0.06460298757417430	0.0	0.0	0.1655849659459900	0.0	0.26230738169157100	0.2225686839906120	0.0
AGAP002084	1824	15.470830108511100	12.359963508491900	11.074202866723600	18.538082296202400	11.586919726127400	1.3114146724728400	9.179979674556130	13.308024361436300	10.283750279486000	13.418661452355000	15.299983770819200
AGAP002085	480	54.0664799581651	63.12884587670600	69.53971076735490	106.89371831491800	72.97934715692360	31.91481068881770	92.973888566599	123.96338276935300	60.095125582811300	55.58845490180520	119.31854939319700
AGAP013167	1338	60.99238756964110	41.6707000585252	57.54936705857040	55.06955656479790	33.14593017661580	2.2061695930771000	40.712120640645900	54.837957702975200	45.41482694929800	35.73574766943430	39.24384518707010
AGAP002086	2124	17.996398270739000	13.92401210749490	16.25476617437260	19.80063319716920	19.743999874975900	2.3482188918326000	13.127675887748200	17.105434790787400	15.73297103955540	14.042139748356800	12.589604551669200
AGAP002087	219	57.466270165140000	43.53872548501220	54.948187001778400	39.94411571435520	75.98799690956160	23.93647113055640	55.128452223990900	61.177610656380300	61.179258022773700	66.26261386997210	88.35738801961500
AGAP002088	1563	8.451990021904030	5.118162091808180	9.990465313343180	5.435330820204140	7.293243350216180	0.2930559516384770	6.712812400640890	7.412181776601760	6.756864649190160	9.840605065381460	23.88945013904310
AGAP002089	2199	2.203929556637180	3.086681904803740	3.8110867373334400	2.677542650072870	0.9459624444744190	0.5091719444717630	2.483699189068910	2.4012494480407400	3.3690078529192900	1.763825872624100	4.200802689546160
AGAP002090	3810	0.5129160417243630	0.3393382581509020	0.11280139626349300	0.0883077058494225	0.0	0.14693820287315000	0.6224430137213820	0.10342671556081000	0.4757757027338450	0.4212493178279010	0.9953447698802830
AGAP002091	4077	9.624856313199420	7.491847139805110	8.52097375870723	6.416279356023990	3.4286857766698400	0.9487240177481090	5.517143228853360	7.906245601729420	5.219422480322340	10.530458020535900	6.057967130204740
AGAP002092	714	534.369724968723	350.72052593283900	336.3748695537790	269.6566703103430	320.1249791653630	7.270578609697440	260.68268462359900	357.29932218767500	225.95347764708600	307.20520979410100	160.01974066514200
AGAP002093	1944	44.150673058207100	96.18446048309310	148.6004628436080	120.54478819079600	61.035482270768100	0.9686624793784140	134.70779902454700	135.730326387636	95.03000362012390	121.94750618948600	114.44416819117300
AGAP002094	2991	5.671194862139110	3.8632911899940700	4.598042872766670	6.496196505778610	3.866851577940430	0.3743460735183570	5.69432912981365	6.3765630412155	5.322729003503580	6.6180225492253600	4.778975775761900
AGAP013535	1692	54.23741559504900	21.872727308959900	36.068446457727600	35.842516407420500	20.752537524786800	0.5113468407529530	13.931058553394500	37.21637981596470	17.001682624288700	17.745936650783400	18.73489005391140
AGAP002095	1567	11.82253473378040	12.633826462626000	12.66190274139580	10.5745237363435	8.38971496191656	0.45470115108509900	8.300804987186530	12.77475044247840	8.701146997668180	9.644781365903320	15.575379328198800
AGAP002097	1197	18.21970336483140	15.526426254053700	17.77258089249250	16.724240081482700	8.967154973650890	0.340144028523857	15.909713394693600	18.89624238333810	14.61699919677240	13.910993293308000	18.19649637783840
AGAP002098	360	18.022159986055000	24.01701869798240	21.28969685867520	26.402164305105500	16.17911100866080	0.0	24.353868824745200	36.77854005342400	21.016874520764600	26.19205393869520	28.360945526396500
AGAP002099	1539	11.682087780716300	7.298170408306380	7.819137721500630	7.1050693156626000	9.245206290663330	2.5463559913105400	7.144361864032240	7.11809672434688	8.603398926628790	9.776802515377080	4.54912409445959
AGAP002100	2556	56.36321203851930	41.60378650328390	51.28359253833820	35.573650272739600	33.49759603201610	0.05973480078389920	32.61427826911160	55.28497846729470	35.798989610633400	29.433683629040100	30.091895253359700
AGAP013330	579	1.0800470432993800	2.791189040489940	1.7319592621458700	1.743276472986010	2.2993259168489100	0.08789991410687750	0.4964689134408260	1.9056238369649700	1.3611965363189500	1.501473712724230	2.183226006473160
AGAP002101	3654	13.94794742822470	12.936748711679600	15.153018435390500	34.39106628172770	9.13134907033496	0.5849890835388750	13.767025904321800	17.578295885257200	11.927680223709800	12.371748916995400	19.319771477517100
AGAP002102	1782	6.755294238414200	0.09069014895867970	0.32156626993184400	155.48177209442600	16.435922294512600	0.11424029240826500	0.5645871229449130	19.769128672295000	76.55768054596710	0.7505424153218770	46.87263531923930
AGAP002104	2817	0.16649287488560800	0.0	0.22884628315437200	0.0	0.2953740028965920	0.03613351101731070	0.10204313130359900	0.0	0.475621494745738	0.023739200995803800	0.0
AGAP002105	393	526.4930468104960	347.48172875442800	378.7400163144210	381.6123133635320	383.21732945268600	0.25900280034545600	254.90646833959300	398.6681440905500	303.8221841503660	247.24414080184600	320.6611594522130
AGAP013041	843	113.03355326330800	67.67292460481810	78.1715014200864	58.66962848764660	57.84011622414990	0.0	38.19100367593200	77.78277916738360	55.066455038836100	47.83465896882930	32.87389720395730
AGAP002106	3213	5.473977924285220	3.621509141610470	3.9905293203516900	3.6912373684538000	2.5120028296760300	0.06336016217601260	3.1536901357295100	3.8510276032996900	2.2812433828561000	3.6839649141975500	1.5434528177630800
AGAP002107	711	75.85963331022100	51.7106045549839	58.93515988323660	49.923662313227300	69.28053321611000	6.6570276721702300	56.500571375939300	79.47623031436100	55.091701670991600	60.6656783928841	46.22543502313210
AGAP002108	1272	32.324356055915900	20.39180832847560	24.383103702538400	12.762442087707500	26.558163353839500	0.0	22.316219113302700	28.562848660088300	20.446841367489200	19.50472101817730	2.522671704504270
AGAP002109	861	36.22438269309920	34.7245312511126	31.030864938431700	40.93308320004630	17.395161661875200	4.0786172688546600	31.54999399927010	35.69843360088440	24.257281132415600	33.242491172841700	47.997618113363900
AGAP002110	1575	12.705467694127600	10.927903834809600	15.371786463513400	12.176371097980400	6.445229528348150	0.5170189233562630	5.885993589493450	9.407300040875790	10.658557792673500	5.519703362967170	10.86590783705210
AGAP002111	1632	5.93926604784946	4.060051264227370	5.003488404114150	8.452540888932780	5.047474757954060	0.3430358780310680	5.988656268379970	5.553482282226570	5.505339373545880	5.408872215124790	6.375254561605940
AGAP002112	1719	18.189273940382300	7.897165222412360	10.917259043837900	16.000570315098900	10.16488649758800	1.3915185355383700	12.458077263366400	15.083694437268100	8.94042437074411	10.386956892253000	13.57592007247100
AGAP002113	445	214.6557092477410	284.72386253569400	252.3912229924380	277.47868732151000	230.54843642132800	191.11001797220400	273.5672014014110	162.04990761901900	259.2868339752760	276.50994547759500	156.235577923905
AGAP002114	1491	88.23435627702780	52.78604609752310	70.76415157749150	70.29169008563540	50.95094573466170	0.8192201250363320	39.088935482142100	69.03244223882110	51.802155508926900	47.90121770028930	59.15119883286380
AGAP029570	4581	4.863129307194060	5.221186886218370	5.331903588717650	3.727342770962610	3.5963670835979100	0.055549061632702600	2.729603642955110	2.6666075911126900	3.5613073230175800	3.999845492735020	1.9528165317081000
AGAP002117	891	12.194622066747700	10.520057279206800	11.897951987478200	14.915676982950400	15.221905306849700	4.455371403922340	18.79268566373780	15.744540956011200	11.322221964048300	11.933624403617800	16.915619265383200
AGAP002118	1179	15.381738680271400	13.912976516203000	16.34280789037200	18.691797738127800	12.703336887934300	1.5108496686818300	15.177357871008800	16.04298366561570	15.441787577279300	18.15052192167710	8.659830695082900
AGAP002119	4452	3.090215462162520	2.704387575383060	5.550756039178980	7.179464090790310	2.4109803466891600	1.4289659217172600	3.3575215736469900	5.965714284753500	4.248694310127620	3.890429529232120	3.5601340938025700
AGAP002120	2406	28.687739568584400	19.68066696392340	18.30912937481330	15.242438554533100	15.977376457430600	0.42305943697325100	14.486275761417900	17.59002138287200	10.646016551197800	18.03856635667550	17.418692585503200
AGAP002121	522	88.65075788736670	49.53558481053400	64.35622189312700	31.582692729940000	69.33904717997490	1.5599708894370000	57.82150879815140	81.981721055046	49.522520422491300	58.289970858920600	52.158060738200500
AGAP002122	405	1451.6162276318100	1188.5306781630800	1449.5564315987700	1574.0570561918900	1510.6667078943900	699.3219499771950	1634.237755015690	1497.995774239460	1181.420789032980	1610.5739581909100	2249.1880439473700
AGAP002123	2334	8.439776349278410	9.416854747401010	9.759205633027940	8.324817373086470	3.63628936367992	0.4797211250614420	8.99068190420026	11.176732241721700	8.273030619516920	7.8219446756700600	8.373925891745430
AGAP002124	1083	9.527450995531550	5.670520892784820	7.010768220217670	3.1843367337807700	5.070777965516170	0.0	2.91967729427943	6.6221748018630400	3.71142867229569	5.433843924335890	0.5387120638175830
AGAP002125	1143	9.36926636216503	3.888250874645760	5.890739582649100	0.7358975487451880	3.130266696838760	0.0	2.4520482358721100	4.34392205355401	3.7924150217915100	7.4303699116865800	0.9357942280925730
AGAP002126	1182	64.14835246702970	45.46131439107620	35.632644109021300	12.666776639797200	33.57840152776450	0.0	34.29037700879490	46.67327417947200	41.40697676838460	48.31626323284520	10.694482722063900
AGAP002127	1131	176.65644788989800	137.38980229421700	121.66144227327900	82.40256721689220	151.99413418973800	3.464935340961030	116.46903915056200	178.59681348413300	131.42515035199600	130.4946397487450	56.91533440992650
AGAP002128	1776	57.08582261945630	47.727682396154600	62.91726528075260	39.4990523148612	40.760115572012300	51.55315114409910	43.4986857331653	59.46337315587370	46.46255832609910	43.00075560378080	32.02925315239760
AGAP002129	912	37.627115887182100	26.403362907029300	32.358663695674500	42.42546197140840	29.65156622827880	2.511219585586290	38.53227520049740	34.56629704269170	18.23421268043310	31.67684014982170	42.22155800170310
AGAP002130	345	244.9276682442180	167.6994917944450	235.85627596705400	166.76334329842700	205.00240035818700	2.2127847942557400	102.48413509714600	248.0838167578780	134.096797214009	182.20559261701	142.89688826716100
AGAP002131	1146	142.62664428502300	106.2591784837090	140.25761046396400	131.01384409381400	110.21641216670400	3.330762452086530	71.80116677795880	126.05658922574100	78.95082444318640	92.19883084134650	119.55294613819800
AGAP002132	3156	5.7957562463743800	3.942952502920240	4.493827488025670	4.55745828881157	4.112886448698130	0.01612612492645190	3.0057134122667500	4.594820321720540	3.221455338852940	3.920014544663550	2.0951051556707900
AGAP002133	1461	2.996187998968110	2.212318212790790	3.52996566541199	1.1514454458805600	0.6834238736424640	0.27868063117252300	4.377744623292130	3.9378606980052000	4.369524733526520	4.439913027311690	2.462552031626100
AGAP002134	1524	0.0	0.0	0.0	0.0	0.0	0.0	0.0	0.0	0.0	0.0	0.0
AGAP002135	1260	0.49630733180186000	0.44891623734546500	2.387629554243940	0.9345898869063880	0.9905578168567850	0.2827447237104560	0.05703482160361870	0.43783976254076100	3.0024106458235200	0.7430369911686580	4.321667889736610
AGAP028402	360	0.0	0.0	0.0	0.0	0.0	0.0	0.0	0.0	0.0	0.0	0.0
AGAP002136	1314	17.132801043023100	44.64564223463110	54.948187001778400	70.9264105953615	25.96256561076690	9.179520482106590	86.41166122411280	19.07301979287150	79.29311677069300	57.10188384186540	74.59317179545380
AGAP002137	1323	9.985230842204080	18.13988061110250	23.118317906171500	29.563557647038800	11.19487564447670	4.231553688183700	33.732023062711700	10.424756250970500	44.67872984856420	18.70229161444920	17.565963021208300
AGAP002138	1512	0.0	0.10688481841558700	0.7106040340011740	0.1668910512332840	0.0	0.0	0.3327031260211090	0.26061890627426300	0.0	0.1326851769944030	0.0
AGAP002139	1140	6.99401516262884	6.521099026702540	6.408900382444270	7.304557800294670	11.678155314522100	0.17857561497502500	6.556002651700180	6.15280087359912	6.360369920757710	6.159385584687560	2.132401919277930
AGAP002140	279	42.30619755762630	44.02275359774880	72.14235534866110	89.84122138648510	55.76947020496910	13.316364407008600	58.9850445358715	47.173703447940100	50.282307321184200	66.39395050119940	69.7043208022034
AGAP002141	897	142.04515023058200	127.82852323609700	168.65129159074300	186.13654770995100	168.63998364306900	22.071109870909900	156.14569989394700	144.7946345151520	107.36881548651500	155.21769387422900	174.96250770990500
AGAP002142	2463	21.26383726690670	19.586089673221100	22.596688960384200	26.466765981210100	16.654884413996400	0.5785762921237100	12.896399856876700	22.078643324223500	14.687493004005700	14.390119561000800	24.871961971992100
AGAP002143	2037	161.93945413947300	134.23851668722100	177.2261112428490	101.37340967695900	128.09852839846900	0.0	132.36782514852200	187.76168196851100	164.5522226377240	98.84908897240780	66.16161666246260
AGAP002144	1518	9.835418517081320	7.505595588819430	10.900047965026700	6.9263084503931900	7.509446216329300	1.3075546511511200	8.237361191289440	14.017794769091600	8.203226715120580	8.986929616506300	11.402028918573900
AGAP002145	2046	2.7889997787839100	2.369645827630020	2.10055386003866	8.592197347365180	6.7508984351177900	0.5721227547220370	3.301663866438220	2.349697259382970	3.0046118266489	4.216353600913060	3.8020538619383700
AGAP002146	291	3.492059319121330	3.0544816149279000	1.9691790138094400	5.491919953985990	0.0	0.8744682176612050	3.7043234649773000	0.5416574381947560	3.25003214238628	2.2980525500061600	0.0
AGAP029545	5757	33.98567259184620	29.89655817235560	38.58279962329580	69.29796509010420	40.43994872528820	3.6068738074163400	26.97547930373970	41.16469513163320	26.85976277341070	27.773863145663300	37.276919095813100
AGAP002150	3765	3.0935172135617900	3.498327331664260	3.519613287132510	2.7255768813365600	3.049813071182960	0.2973888727472530	2.8249278971162900	3.307347369630610	3.014372441225200	2.539943180966970	4.132272085803930
AGAP002151	1425	23.971644126029800	15.026880365879800	14.476574981521200	12.80880034475910	10.393558229924700	0.6428722139100900	11.750373983431900	16.647128655760300	8.572672501890830	19.2876760023359	12.14616133220710
AGAP002152	1530	0.6130855275199440	1.4259692245091200	0.608611455003358	0.49478288130338200	0.0	0.033264085142406600	0.4696985308533310	1.2362534471739100	0.6696553156125980	0.6119128162565420	0.0
AGAP002153	2424	106.54637348310700	74.60454498855070	88.35411345531420	78.1446692566777	65.63181099411490	1.1967660335269300	46.27867542050060	81.41218554965840	56.93153973678660	69.96318600013800	65.58719368551390
AGAP002154	3178	11.929413564510600	8.18728291898777	8.429579483517010	7.543181434596870	8.037918496256380	3.4431154208919600	10.130590339462100	14.433006143414100	5.1087273654155600	10.16356765453160	9.332110098589520
AGAP002155	1791	18.811045477967500	21.06973696887760	25.875985286362300	57.2495011125069	40.836865977352100	11.934953161647400	24.917625076475400	27.23847366962120	27.85527967262140	31.289698422077100	48.2115714332426
AGAP002156	1065	19.083366419987000	5.993980183147890	8.138117635592030	17.217515099627500	46.56458830339730	25.13640416986480	10.054194749167500	20.42429990894370	10.360431101785400	10.549032212648000	7.5781359474958900
AGAP002157	3201	5.7875388715507400	2.8272887675365700	3.6027025139013600	3.1269783470063800	6.056606557801000	6.995745741289640	2.8063056552858300	3.7423604820728600	2.3882811955414300	4.721453420921740	4.617339638518970
AGAP002159	3075	2.9487918543154400	4.362151925815440	6.6620688050123700	6.400800981544240	3.138860282098380	5.9086751042711900	4.627332453226280	3.7675577615702600	4.741611934562750	3.8927889195860400	3.4151716982308800
AGAP002161	1716	10.61377523822770	11.113031330090500	10.310218529689800	25.537832049557400	11.78278913617760	0.6821463613993520	10.888465942509000	15.247846275895000	5.189918751849650	8.222769500170640	14.109641230914500
AGAP002162	1473	4.882208579639480	2.249152635172800	3.2580688418400000	1.770200804120040	1.9205927528465600	0.0	1.07332332304977	2.8357035537263200	2.621758786958930	2.678565120913490	3.6307291334345300
AGAP013436	1617	0.0	0.0	0.0	0.0	0.5660330382038770	0.0	0.0	0.0	0.0	0.0	0.0
AGAP013242	1803	0.0	0.0	0.0	0.0	0.0	0.0	0.0	0.0	0.0	0.0	0.0
AGAP029491	2174	10.463204132846700	8.809000315159850	11.235257746051300	8.202380424183020	4.248372163924870	0.0	5.388137838524020	10.259226082716800	6.23545725202078	5.998297697796660	1.6549165217137700
AGAP002166	1731	37.029515830277400	30.52941621046110	35.83513334445850	29.252501486186100	24.611155740829900	0.9114474629141220	25.44919440219700	38.92752134894460	25.95237971584890	28.549618880778400	37.636709091727000
AGAP002167	567	69.2073001568149	66.5536136001054	92.85226044282000	109.6288772101300	67.35793154626140	47.393401307657400	79.08828595701800	88.26293625821700	84.37329916735530	70.6474853507978	71.85630340474760
AGAP002168	1002	1.4822352199771100	1.2096545317692200	0.07148591479772280	0.41972599711364700	1.577774726250930	0.0	0.7889247778704150	0.07865384955822060	0.39327983758915800	0.6673984950616690	0.0
AGAP002169	504	230.0074290819240	150.86792119360100	184.1885656131040	197.7658957114410	153.20627567384900	35.94897201461510	182.93919029360700	213.44688423862100	140.89437457744700	162.93739734912700	158.01098221849500
AGAP002170	720	313.5421568658250	321.4240259393530	293.87740430152500	318.34468022748900	382.40484519756200	1171.9768797798400	334.5662635268280	368.7705399999560	392.7528426067890	336.03847925602600	350.19015119022000
AGAP002171	1584	10.75802540240960	9.794536087537410	11.983368027928900	10.19552603897880	7.038963880391400	0.0	6.759922605974360	13.184947394693400	8.607763475597250	11.483298954424700	14.364634747135900
AGAP002172	1167	5.492552862228810	2.908146319050310	6.076486526224950	1.8739848632056100	0.926897288781156	0.0	2.093720443443900	2.7688581384325800	2.768932697144440	2.1202340879105700	1.2498396853351400
AGAP002173	2613	11.876332449001400	7.545503690858330	7.4836150207646000	11.105631836373300	4.585452488595360	1.2854983994183800	7.398156308584210	14.567848815650100	10.526534454286500	9.290095101982420	12.019793872430500
AGAP002174	1179	57.74782064877750	34.67963604531380	41.43418208637070	31.818861798492300	39.450918446418300	0.0	36.69385316605330	47.46049334411310	27.67489202161750	30.572285361824900	34.63932278033160
AGAP002175	1137	78.30590415150850	68.79434054096200	78.62168030861320	61.919662428019600	61.25254088616260	4.1628378847080300	53.913707619294100	75.69198216799650	46.303668139415400	75.10751222076860	55.93082057825350
AGAP002176	1968	9.572452005522910	4.639713550613190	7.388548773041470	9.060962927933890	8.413701456594520	1.8361166509246100	8.836919615536290	6.327318519643930	11.573698049735100	5.776659535000240	16.058026648221000
AGAP002177	681	25.59699597828310	23.49394228926930	19.35347303880550	9.387070229720550	24.07011858053760	2.017825781545990	19.205910851897000	19.210942885048400	11.804632164746600	21.505519964661200	16.420434162545500
AGAP002178	1365	1.7752531483681900	2.2495143321926600	3.2009978639314400	4.744840964293970	1.584892506970860	0.4847052406464960	3.2641467133148000	1.7898504578589400	1.2125119915825700	2.6455382982268700	0.0
AGAP002181	1383	6.782508005101340	25.591146892492000	9.52980125771986	19.827091310074800	12.03280645205640	17.222281652472000	29.56655459182820	2.8492826195711100	153.35251988985200	27.561675811245200	16.87419132652040
AGAP002182	1830	116.65459748429700	97.71655408972260	106.69964204703300	108.33582115270600	92.16409746479290	30.11926581427120	112.11549931950700	110.33562016027200	92.25029758909390	120.55470658354400	123.9645637715840
AGAP002183	1878	16.56604105111800	13.080243081759200	14.64616212187980	19.483063936307300	13.11460572860870	0.7046034648375580	18.061634240737000	13.135192876222800	11.750648693718200	14.279129398976000	19.72710222831050
AGAP002184	3444	2.224304200453460	2.346252111561660	1.518266179963480	1.074615549404560	2.367674781755240	0.02955519760039610	1.648445453665570	2.8146841877620400	3.15802339271071	1.6893088388067900	1.3834607573852000
AGAP002185	1092	30.0647710610742	33.29873189100970	30.2389347391884	41.825464993695200	27.735618871990000	1.864250925563450	25.599860312085800	33.12666774827630	26.63195981511730	37.90713441209330	20.925658394672500
AGAP002186	3360	15.959382638253600	19.888592586680300	19.93244315373290	25.258960604157500	20.25690735472130	4.089700467954810	20.93890888122850	22.61129630835500	18.765066536397000	17.713471128752800	27.550632797070900
AGAP002188	480	0.0	0.0	0.0	0.0	0.0	0.0	0.0	0.32837982190557100	0.0	0.0	0.0
AGAP002189	567	0.0	0.0	0.0	0.0	0.0	0.7180818379948090	0.0	0.0	0.0	0.0	0.0
AGAP002190	858	0.0	0.0	0.0	0.0	0.0	0.0	0.0	0.0	0.0	0.0	0.0
AGAP002191	954	0.0	0.0	0.0	0.0	0.0	0.0	0.0	0.0	0.0	0.0	0.0
AGAP012968	360	0.0	0.0	0.0	0.0	0.0	0.0	0.0	0.0	0.0	0.18575924779216400	0.0
AGAP028472	591	0.0	0.0	0.0	1.4232333303143000	0.7039497175631970	0.0	0.0	0.0	0.0	0.0	0.0
AGAP013151	504	0.0	0.0	0.0	0.0	0.0	0.0	0.5703482160361870	0.0	0.0	0.0	0.0
AGAP013203	450	0.0	0.0	0.0	0.0	0.0	0.0	0.0	0.0	0.0	0.0	0.0
AGAP002192	1182	235.23266981981900	214.7278022592040	247.2469183074950	231.06193117652600	220.26586662552400	754.8422971626410	228.54171485117100	251.2355672975010	259.1770027354440	213.6891407850780	187.31797813953500
AGAP002193	1986	22.1595225977847	18.756832515068800	21.279477900361400	28.630638831512900	18.979207475848100	1.2813205001984400	19.829508369016400	20.51629823869250	16.072194450358100	22.190092621456700	15.080140219473700
AGAP013366	2745	0.0	0.1471856515886770	0.052188624136479600	0.0	0.0	0.0	0.0785397543394094	0.0	0.028711577214159300	0.048723737125813600	0.0
AGAP012995	2790	0.0	0.6371714336516270	1.5917530361626300	0.9345898869063880	0.2982324609891400	0.0	0.20606129095501000	0.028247726615533000	0.2824848725909220	1.318291435944390	2.6487641904837300
AGAP013463	2769	8.892397074402230	6.507583158919090	6.85505776678922	8.748490382308990	4.807907930139110	2.4261519087614400	6.929452756912030	9.705527130643530	6.347187185983900	8.09048944880283	6.847713205568570
AGAP012960	1959	4.987774678330330	22.35644110026720	45.19311070513800	119.83646436550100	40.60528582178010	1.0132046760834100	53.08168833289930	15.770277511422200	48.63974214319380	30.040086626114200	48.147218832823700
AGAP002194	2313	15.61340380396120	13.904176067198000	24.619526532087400	50.43876160074550	31.00921331732210	8.097280803536800	29.45393588806330	31.17691694356390	17.957024760770000	30.32863049556120	21.019785455917400
AGAP002195	1527	0.8190533570011050	2.910458906169020	3.7995676599952700	0.7711743664060570	1.1442986175084300	2.3997194625327500	7.859376006439720	2.9418703101952900	5.109701811286090	2.452460010144100	6.74995279438233
AGAP002196	1530	0.0	0.0	0.46816265769489100	0.0	0.0	0.0	0.6106080901093300	0.30906336179347900	0.2575597367740760	0.30595640812827100	0.0
AGAP002197	1524	0.10258320834487300	0.1590648085082360	0.04700058177645560	0.16557694846766700	0.0	0.2671603688602740	0.33008341636740000	0.10342671556081000	0.15514425089147100	0.0	0.0
AGAP002198	867	17.22049055239840	8.760856673454740	8.92262947606733	20.567445262022900	23.60886589103650	242.55388201486600	9.366341291722300	18.907405662659900	21.271404142988400	18.743043825673100	16.710947635919200
AGAP002199	3303	1.1122964043788300	0.9785640051127300	1.8216247280335300	0.8912982572676730	0.554208551483905	0.3389854998163510	0.3046001371746400	0.9305586233836340	0.47722240056232100	0.8300958211965930	0.0
AGAP013290	1074	4.294167486749330	3.3856811196445700	7.269598363480160	5.325596003600650	4.02863737805441	6.729008508416440	5.620638285406900	6.6042869210059000	6.310932991570380	4.483128214872350	5.522801842331010
AGAP027997	1140	14.399442981882900	9.214596450775330	13.948783185319900	21.39718951601470	18.977002386098400	12.18778572204550	11.662120101582000	19.011463373480400	12.375067563213400	16.19038496546440	16.29155066328340
AGAP002200	1986	1.1020721718258800	3.1736072368229200	3.6066911695527800	1.6094146088720300	0.8798308101386550	0.615033840095252	2.9671892085024600	3.8096027677262600	2.5001191367223800	1.3805672192408600	4.504457468154470
AGAP002202	1542	0.20277147797352200	0.0	0.0	0.0	0.0	0.06601044133318040	0.0	0.0	0.0	0.0	0.0
AGAP002203	1350	0.0	0.0	0.05305843453875430	0.43614194722298100	0.0	0.9801817088629150	0.0	0.0	0.11676041400424800	0.0	0.0
AGAP002204	1413	0.0	0.0	0.0	0.0	0.0	0.25212905299021600	0.0	0.0	0.0	0.0	0.0
AGAP002205	1488	0.0	0.0	0.0	0.11305522825480500	0.11183717287092700	9.063792554427930	0.14488684520274100	0.0	0.9004205313835650	0.13482526049431300	0.0
AGAP013311	1377	0.0	0.0	0.0	0.0	0.0	1.8480047301337000	0.0	0.17170186766304400	0.17170649118271700	0.0	0.0
AGAP002206	1497	0.0	0.0	0.0	0.0	0.0	3.3317414337023700	0.0	0.0	0.0	0.04467156259531010	0.0
AGAP002207	1488	0.0	0.0	0.0	0.0	0.05591858643546370	0.0	0.0	0.1059289748082490	0.0	0.0	0.0
AGAP002208	1518	0.0	0.0	0.0	0.0	0.0	0.0	0.0	0.0	0.10383831284962800	0.0	0.0
AGAP002209	1518	0.0	0.05323117438879030	0.0	0.2216418704125820	0.0	0.0	0.0	0.0	0.36343409497369600	0.2643214593090090	0.0
AGAP002210	1500	0.0	0.0	0.0	0.05607539321438330	0.4437699019518400	0.0	0.0	0.2627038575244570	0.7881327945286730	0.0	0.0
AGAP002211	1518	0.15448301335729800	0.0	0.0	0.0	0.0	0.0	0.0	0.05191775840404290	0.5191915642481380	0.13216072965450400	0.0
AGAP002212	1494	2.7730424713628000	4.8136801353911300	13.807978145025200	9.1206964866768	4.065663007339900	0.03406562936270560	11.688702596115100	16.66956204372060	13.979597761050800	8.280833937722990	10.869255084126700
AGAP002214	2085	197.7266986560550	115.76225619720000	113.36946084899300	59.50446402245710	125.14949752886400	0.29291539722522100	98.23119634464980	171.04100076232600	95.97454030255640	102.98813432989500	45.14432932300400
AGAP002215	6531	16.636668598181300	16.851371114318500	17.526100264960100	21.533775253663000	15.301092450739500	0.8182323194193260	16.758334399159700	17.557837055493100	12.586472281326100	14.98019914671220	21.05249791945650
AGAP002216	681	453.8588434893790	355.01957237118000	370.4507176232230	326.32420456475900	267.2149712468810	2.017825781545990	240.1794126314150	327.85904333338600	212.59911065332900	303.6304462590520	233.02737872412400
AGAP002217	2700	5.558642116180830	4.758512115861930	3.289622941402770	3.582594566474490	2.157214801154780	1.9415137694784700	4.311832513233580	3.006499702779890	4.61203635316779	6.191974926405480	5.077959770440520
AGAP002218	807	23.634561042311600	18.123532853426600	24.40885232033770	33.45762308887930	21.961661039902800	10.468912446677100	22.351713358563200	15.332529974475700	18.75111481406510	24.445640787519000	19.39930846415230
AGAP002219	573	116.09304092449000	78.26654818640820	112.50610465023800	76.18620177556260	105.86003223916600	6.839165568284330	88.7951547227857	116.63501108939200	62.44542560488960	77.26028609743220	86.20709246019110
AGAP002220	729	6.433613560394480	5.985549831272860	6.97620157824362	5.422928973407440	1.7120752390117300	0.13962702405454600	8.280611136525390	8.10814375075484	4.432571272383480	6.604773254832510	2.5343114168208500
AGAP002221	1443	11.863396148423900	12.207535102866300	12.111883809470300	12.007828484576900	20.23950566334400	0.8464706905261060	12.749239124368200	14.364057074622100	6.936442474368780	13.439546409911300	22.9111291451733
AGAP002222	2058	21.57417585179510	16.451536744701100	23.45863439592450	26.93417210515930	20.377189375339600	1.8052797228160300	19.100845357456800	21.943048157655100	20.67986924419260	21.933672115401300	27.782150719735400
AGAP002223	3870	10.664836618253900	10.064075646535500	12.252796627205400	18.257104767473600	8.492689499562820	0.328772934547042	8.207708746120760	11.261645985350700	7.840597568308500	8.50172557337162	12.387106218838100
AGAP002224	2667	9.027322334348790	14.57336626523070	12.112721360675100	18.670772093877900	7.612475820883640	1.889205465511930	17.272119991143100	9.899414203677510	9.545065340560980	12.938371904714100	10.828476067928300
AGAP002226	5979	0.4575839047596170	0.44598803308781700	0.5630636680856270	0.3657702517747030	0.4870781036225030	0.06809707344757600	0.31250388956925100	0.6063410660373810	0.38226879145896500	0.2460634290874630	0.113842229910272
AGAP002227	726	33.16235353403340	29.7175129019601	48.83787724589880	30.934152868265200	38.85278841985370	16.47396943932820	43.85082193210460	45.05045490605350	53.19353571887740	29.66007163094730	26.78719766365670
AGAP002228	999	0.7824665141020310	1.4559445535528600	0.430203523287197	0.42098643554341800	0.0	3.6170946636833100	0.1438716220631820	0.6311203784371330	1.1833825743673800	1.071044311594460	0.0
AGAP002229	2829	0.0828933242405015	0.22850455347383100	0.4557511344262030	0.4162542444333860	1.029423818154450	0.17990120278502000	0.27942828823830200	0.16714985632521100	0.3900268336303080	0.4727700898209910	0.0
AGAP002231	2682	0.0	0.0	0.0	0.0	0.0	0.0	0.0	0.0587704379249344	0.0	0.0	1.7040133457854100
AGAP002232	2478	1.2933432587209500	1.2391392507840900	1.3296726331140600	0.9164864508404050	1.4438639364353100	0.1643068612361000	1.3340348103897300	0.890521550930362	0.9541559255795070	0.5937099445173300	1.8050549902652900
AGAP029626	5226	0.26923675577081400	0.2010072704531930	0.13706254616785000	0.06438047441375810	0.0	0.05843174542810800	0.013751219904431600	0.06032235534430700	0.16589094412199400	0.21753666216763200	0.0
AGAP002234	837	0.3735646583454860	0.0	0.25673436067139200	0.0	0.0	0.0	0.0	0.659113621029103	0.0	0.0	0.0
AGAP002235	1614	0.0	0.45058507094154400	0.7544554353558930	1.667669686673110	1.5981490428098300	0.5360587698599730	0.6678798812319670	0.2441485664725440	0.29298616896976700	0.49719947364445500	0.0
AGAP002236	2475	2.905653833458160	21.678573207082800	22.89230275644800	46.93340486609900	23.80220383196230	0.041126505266975400	32.839613282607200	5.922777878733210	15.125780905095700	31.612846533357400	45.73110385139470
AGAP002238	3518	7.221356323651990	6.40834947114532	6.087844542799370	10.233201376814700	11.423795265922000	2.242347297192080	7.088335617263840	7.818389392498760	7.28093116037006	7.43248201228683	10.503200812179700
AGAP002239	633	16.05354284145830	20.93524064208230	32.363130450889500	95.1421363542617	45.48115701283670	31.436925204963500	42.005740650248100	18.67562968183340	44.20018041985450	41.51851244492170	41.78295021356720
AGAP002240	528	5.477710181960870	17.752596658661600	23.876295542439400	32.17962906052680	14.340575666767500	0.867512220475263	37.70131332593750	2.3882168865859700	59.10995958965050	14.311905682169000	41.98893233778190
AGAP002241	1422	11.269003498982100	9.830697349463970	15.363439114860800	9.582503903723730	7.84087115790434	1.4674093255859100	9.551527719188300	14.188225216510700	9.810091746242980	10.76933360617870	15.795969660271500
AGAP002242	3453	4.91240771290416	4.399457130544610	4.0658157483215700	4.8231658802988200	3.2530917008850100	0.7959104299060620	3.5588539422866200	5.249512357135110	3.7432313438373100	5.906853578795150	3.9142821677240800
AGAP002243	3411	12.32911221349480	9.71269959428182	13.250609047739000	11.565241608419400	11.684574705086400	0.4177758450603050	11.629686051524200	12.56912036000920	8.895664787262950	11.743513396042900	17.474818050188300
AGAP002244	519	7.982515322188870	4.203724303466200	3.8643715328803700	20.5825865266667	12.184433724111200	16.278251145411200	4.430913308396740	5.011114045264200	11.237346203299000	9.79262624199156	7.306866229756990
AGAP002245	264	1648.938810991360	1281.8599104564600	1187.8457032363600	1040.2622661645500	1583.766873088060	13628.424203172900	1363.5081476506900	1806.9846018131100	1532.9779923881600	1306.5630001527100	913.0751163628180
AGAP002246	6012	5.005794383256030	4.717652673899940	4.6704131001178900	5.764237027027420	5.453010895990050	0.7957486236162540	4.339086278287280	5.610641268486400	4.077000983007610	4.794145856192990	3.5420855832796300
AGAP002247	465	37.31910936871400	22.59062355673950	28.49751403452450	35.45411958070690	17.715008182754900	3.830734966399730	21.172797645627200	25.592440313672900	10.847419107491400	23.441618624611200	21.956861052694100
AGAP002248	2289	59.556879816223200	43.491334553835800	51.66417292341740	38.76771942409850	45.220327492471200	0.0	41.19065281318230	46.61874483461530	41.7651847865129	42.33265793722350	23.91643861653060
AGAP002250	3345	5.49165175435466	2.8505174532788200	4.60394936468563	3.3192609436316600	4.850623928285240	2.753908250668660	3.437434988128410	5.513246875401160	3.369297148508230	5.437831253754480	1.8895184719700400
AGAP002251	504	61.72822439285630	44.25031482405300	60.401342890099800	78.93946723334320	57.122167438741300	9.088223262121800	67.72885065429730	73.65090291310660	58.171706262830600	44.847589824108300	60.00172829053960
AGAP029562	945	27.214185360468600	15.220398142379600	18.79784537944440	12.817232734716200	11.62254505111960	0.10771227569922100	16.502075050647000	25.26960915235250	16.846859734898600	17.479060649396000	16.77218728635880
AGAP029674	3918	17.41730917672950	12.621902170999600	13.108195944815500	12.1081630064748	7.390501812750780	0.7923780159113860	8.400626557176190	15.549010862665000	8.066392307452730	7.8172498152047200	10.274715771540700
AGAP029675	438	9.280267231637520	7.932903372269170	2.4530440625793900	2.6885462500046800	11.018259551886400	0.23239292359763500	6.398838204570380	13.854929472180300	12.415790598739400	9.771445363313860	0.0
AGAP002253	906	36.0644516436815	36.83491510404180	58.10952723077150	66.47347937334180	41.60342830798500	7.86442277870143	52.430487329790200	42.01521959745450	44.191110333395800	55.506339472731500	45.7209566480413
AGAP002256	768	78.47375008988200	50.71350618762050	70.22988493537850	36.68995454456720	56.87968713982320	0.3976097677178290	52.962178873485300	74.60379078917190	65.88297579263130	44.495144822716900	40.64224783023790
AGAP002257	834	34.21039296997530	29.45407255101180	35.64267140328190	36.61037362737620	30.030292375787700	0.6712644519744640	27.0566628528246	30.239292952455500	29.106103203217200	30.710413771683000	39.87438178839720
AGAP002258	826	34.257823877340200	27.782806359685400	30.437940927589300	26.476275246500600	23.269714138364500	1.3555316051978300	25.404662910900000	30.818406530411500	18.03354699345270	30.764969852261600	34.7276883996692
AGAP028473	339	0.0	0.7150878117007400	1.9016518573624300	1.4887272534792000	0.0	0.0	0.6359634975270760	0.0	0.0	0.39453291566477400	0.0
AGAP002259	1128	4.989472644178270	2.3639738030426100	2.032025152548040	3.057302023656540	4.647191459934490	0.0	2.9306190249519000	3.353666266269660	2.6550572865327600	1.8378308558161000	0.0
AGAP002260	1413	24.230545848797800	18.414143748438200	19.4660243912882	22.02536676148810	12.13065283997860	1.6568480625071300	14.647414057693700	19.46574230913700	16.95628942227290	16.611846108292900	11.561149768722100
AGAP002261	3447	7.574194136767290	5.837083190549380	6.317139986859520	11.859286815574500	8.062399219534080	0.13288263777514900	4.9618805635315300	9.808525228719930	4.595726478104530	3.841287839461990	9.619378266319740
AGAP002262	4515	2.8047135262291100	4.259484298533710	3.6012751416171100	4.694684083064650	2.5063416389306600	0.02254442979751150	3.0082552417908700	3.1768838584352900	4.2243219551703000	3.110387404892060	2.713605419136940
AGAP002263	1788	131.0676048472380	111.08417228810300	158.24054931650300	193.53537557380300	131.18575436265100	6.945273079062210	118.48697100123600	117.99634674378700	80.88499317450310	104.94774147076800	173.5918276515010
AGAP002264	1710	138.2346526260760	100.27371112074500	132.95326675737300	112.74105372576000	74.78885299341860	5.56560666672161	58.28958767889840	111.9026256262070	85.2658286478389	65.19171917253440	91.94917075926450
AGAP002265	1713	140.77614050255500	99.72072774938480	117.62525282116000	91.2820980608919	71.35485835893740	2.4956802232936900	82.85531439615020	99.23856754470290	61.88199700181350	102.9060687594000	100.58663091873800
AGAP002266	1362	45.56953992546370	37.49538264348020	42.388313231731700	39.2157210254773	34.8833444403222	0.7473428820540690	29.072683734602300	38.07470005530670	25.40310549178320	31.276292733993500	37.33863942178820
AGAP002268	7689	66.37553838862780	39.178144350149600	40.02050942267650	26.276452302174900	53.5341812562366	3.494870404661430	32.67474415022450	56.035973042770400	47.56062123309980	38.98987317295080	15.921712465406900
AGAP002269	1086	56.071074868415900	40.77449139204110	46.4994153519884	31.0583324295134	48.95873055028070	5.389333131497640	36.59366758468640	42.45352393696330	38.97120724326860	42.48857932925750	24.712299811477300
AGAP002270	1206	1.3611413763968900	0.5360193878751820	1.1284816301153000	2.3713474742400900	0.0	2.827447237104560	1.0725951525456700	0.5881429646069930	1.0456156477992300	0.44360417383203500	0.0
AGAP002272	7761	25.260450861364900	15.950668935753800	17.29577806205320	15.552413850529600	14.098314192758700	0.7934776552523820	10.880048110315400	21.385942170332700	11.800158578048200	13.148911270081600	13.230618355900300
AGAP002274	8491	1.417728693069620	0.7422899508103080	0.700176373815501	0.4655888848915350	0.7153575000548590	0.2937002076464760	0.448567352101008	0.9560180423396200	1.2623490761500400	0.5198021113581240	1.2711536396911100
AGAP002273	17232	0.13608705563856700	0.08440625632540080	0.07066452371543700	0.029287287542331100	0.04345762009887010	0.014767307993234100	0.029192614121629400	0.14177958884502400	0.0503102410620671	0.015523056918565300	0.0
AGAP002275	1602	0.48794260149059200	0.0	0.0	0.0	0.0	0.0	0.0	0.0	0.24598401826737600	0.04174365118925050	0.0
AGAP002276	1326	7.604618562507000	7.556418112783390	9.021134288659240	9.324754301486820	4.518019363763070	0.11514491010833100	4.498266699326130	7.013360902236630	4.160580363273540	5.7997231211128300	3.4465790297107600
AGAP002277	270	96.11818659229350	77.8121478065472	67.9147962096055	61.682932535821600	117.72229343444600	66.16226534824670	91.82606278182620	120.84377446125000	114.13330468915200	83.71550100500210	74.54877109795660
AGAP013515	468	40.253387920660400	23.82709259756700	26.172093190750900	15.636407723241500	29.3357507299894	4.023674914341110	22.726182762057300	34.01678155124380	22.734599842173300	39.72390068170900	4.986539872773010
AGAP002278	2550	41.9657043587402	39.103244956539100	56.29187796123370	76.4274623986624	50.054634528979600	1.1975070651266400	51.68562633510050	34.955066218842400	36.00685120101580	54.70500577333480	96.43674788068140
AGAP002279	1632	0.33528114786247000	0.7922051247272910	0.30723174411227200	0.7730982520365340	0.0	1.9646600287233900	0.0	0.5312026530825410	0.7243867596770890	0.286834132620254	0.0
AGAP002280	900	74.3468383039186	61.0526082789832	59.53156355248230	39.15931626137770	61.20326564419120	3.1101919608150200	56.61276392375200	58.05755251290500	62.875482941287500	71.70306964777550	28.090841283288000
AGAP002281	3849	12.89606054087650	8.544454026481870	12.077720816089800	8.937971872440670	5.188268534121270	0.2776760341973300	6.198702669063600	13.513994229629100	6.675273863765850	6.828064010817210	9.776805183133680
AGAP002282	1182	3.967939327857510	4.922127272417280	3.938982767153710	10.531926644325800	5.27962288172398	1.3347847362980900	7.174227813896810	7.201019444832830	7.4679249566168700	7.581240366746200	20.07272141679700
AGAP002283	1044	31.072689631129400	19.81423392421360	31.492010499941700	29.08508182527640	19.446813232084900	6.483629009222530	21.889571187871600	30.044866464004000	24.610276917274700	25.49385538664880	31.574254625446400
AGAP002284	2745	21.927020642721500	18.57482923049100	24.37208747173600	25.371817257655400	13.761716904790700	1.4832510096286200	17.20020620033070	23.68641338335270	16.021060085500900	20.70758827847080	21.714609970561800
AGAP002285	816	87.84366073996700	82.09225604986550	76.98349702470360	54.42611694337200	79.43399669588310	6.5488667624113	84.36959860452950	93.97457844532960	61.62116702319770	85.96828717675610	61.369272882748700
AGAP002286	645	393.38704162332100	276.7412004547340	260.08504260648000	126.36524656915700	324.0552307276230	7.022589881924820	238.8777495703560	340.53751205612100	236.19545609673300	237.73727731391600	102.36322664411000
AGAP002287	3510	8.707648507318530	7.113595761012750	7.652658827704950	6.422309992074670	6.661289660708710	0.24649540015783400	6.449322135178430	7.162609448743740	6.489184547543780	6.877855225945780	2.8811119264910700
AGAP002288	2775	5.070383011381160	5.066687046363950	5.52381323900761	7.668688909858900	4.887465812037150	1.9073806226521600	5.334759746102800	7.298907176625450	4.288578449507370	4.3859264559793200	7.463637247409980
AGAP002289	1836	37.381187025174400	29.047521240000700	31.13281673671020	33.94760324498200	32.99269695883780	9.507984336537890	32.99632179244650	44.29908185706530	29.404736615040400	28.738048334905400	34.58393544115210
AGAP002290	3786	8.77484733821632	8.23843110691043	8.45697631336801	7.109400090571580	6.637208319604570	0.5511505707826640	7.004165334491940	9.409044659354560	6.411645555066860	6.977011367154200	9.528558560374110
AGAP002291	2694	19.46956183858580	11.847789337513900	13.240974588123400	8.835933340573760	10.16149065577360	1.3413057049070600	8.002658710530020	13.544753455882300	7.4600542911956800	7.2235110611385100	6.38865715325763
AGAP002292	564	2.7719292467657100	0.0	0.0	5.368920626909040	0.14752988761696800	0.2707130333397980	0.0	0.13973609442790300	0.8384391431156100	0.8299881284330750	3.2757323100397200
AGAP002293	2019	12.427963312319200	8.524739247065440	9.543422735388120	6.832365889419660	4.945429813727780	0.0	7.1899469017102700	8.158262440209730	8.04137472376952	7.816793309768350	8.331893145517460
AGAP002294	1542	0.4055429559470450	0.7336374306813040	0.7432309896479200	1.0364129096043600	1.2410880039995500	0.09901566199977060	0.6058562761785180	1.0221939981496400	0.8177772187067940	0.04336791777248980	0.0
AGAP002295	2214	10.521311932303700	6.423516892097710	10.80580313167310	6.64850529303325	7.027860066479850	0.22987375911419200	9.4455228948432	10.038277482641800	5.2328600178733000	10.873712065882800	6.368311422884240
AGAP002296	1056	56.183540920382400	44.68757089938940	50.330145717301300	39.34835830668370	26.55370329505860	1.1084878372739500	33.61813859749660	62.76532505058760	42.2427236461391	47.051973105538000	31.12337528546110
AGAP002297	996	0.0	0.40564720242060100	0.0	0.0	0.0	0.5109844404405830	0.0	0.07912766792905320	0.23738939594237100	0.2685675871693940	0.0
AGAP002298	732	0.0	0.3311677160745230	0.0978536702558993	0.3447257779572740	0.0	0.0	0.0	0.0	0.0	0.6394990497763040	0.0
AGAP013171	2145	0.0	0.37671292644374700	0.0	0.9019119188327380	0.0	0.23726829961716600	0.36853269343876700	0.07348359651033760	0.0	0.18705826351099100	0.0
AGAP028403	741	0.0	0.0	0.0	0.0	0.0	0.0	0.0	0.0	0.0	0.0	0.0
AGAP002299	1905	4.636761017188240	7.974449066546210	8.497705185183170	24.24046525566650	5.372411214574440	0.1068641475441090	10.71356459981050	3.433766956618880	10.09471925800510	8.109049368187090	15.466126424293600
AGAP002300	3117	16.1001334151893	17.88751898566140	20.06160347309880	19.213512978171800	14.121407491128700	0.45718107394953400	12.95716967403100	17.142754129122400	11.706945263611700	14.739164954750800	13.850966383852700
AGAP013395	1326	30.536375313012600	17.97696244573470	12.316279148588700	5.7090332458082500	17.005322883052700	0.49896127713609900	12.736056317369200	25.497727347962000	20.327406917707900	12.053337616921400	3.6665734358625100
AGAP002301	435	36.298891405232600	22.66253005081930	42.97733197639100	40.99304607396300	42.081628633364100	15.794705255549600	37.17096994166880	45.11259346454470	30.80059197008610	37.04936169758200	36.883200093441800
AGAP002302	942	33.026565917197000	20.93036214884590	15.283870713472400	6.071857863977810	23.319119051609400	0.1620829626365670	17.470092808395100	26.93969494359080	12.884548870214000	23.21399007440930	13.832089901864000
AGAP029581	2981	7.342218494619930	8.131994906627	7.496884477599230	11.427642193135800	5.945340643811340	0.5292571480390290	5.954504253431140	10.41650317322740	5.393461592883240	5.74289576535588	8.676679745076690
AGAP002305	654	28.56612956781580	27.55274887927670	21.576285421378800	9.260156677604580	22.392059272799200	1.0894750821870800	32.74531317389410	39.405578628668500	22.053257094609700	31.289355866643500	15.165485943341800
AGAP002306	1308	376.4991972327180	316.6095022562620	424.7899645016120	637.0859180904760	471.18745180006800	104.55069806559600	487.60848056763500	427.5565534388870	358.09428118378500	448.99203140663900	909.6317941310290
AGAP002307	1053	7.052230248893950	9.362013838657550	7.754694278741010	12.860595879652000	2.4495845727398600	0.28999458842098100	9.759291696619200	9.505239289346440	4.939863669410490	10.224697057961900	17.452889554705500
AGAP002308	864	24.789517249895000	21.604093922250500	19.482393932198800	18.010325945591900	21.09062685057570	8.482341711313680	19.21360552771910	27.638635010385600	21.98379669923730	23.916503153241200	8.103127293256150
AGAP002309	3180	192.91372344245500	130.55839400835800	143.55059574713800	83.1079648488643	120.51911370225100	0.1600441832323340	100.36083957688800	120.47202371947000	94.0306862403077	130.40299195009900	92.49796249849000
AGAP002310	5427	0.21605418672966500	1.4144956068928400	1.3330601712473100	1.3484132696659300	0.39863244371019300	0.12191314786852200	0.9534179133739250	1.9604765486899800	1.3796317575128800	0.911853023988071	2.651769683586310
AGAP002312	1401	5.077319652426950	4.9601879758085600	5.112697118295380	3.1219705001583800	4.870065840477900	0.0	2.051788014862520	3.9377451877327600	2.137690663246940	2.8162215725236100	3.470290061351670
AGAP002313	1542	11.405895636010600	8.017609063874250	9.66200286542296	8.782235707700110	16.188104399994200	1.1881879439972500	12.676377470812100	11.857450378535800	8.024438958560420	10.364932347625100	6.558173062246220
AGAP002314	1005	18.355963704552400	12.221242043554100	9.265428120946650	7.616210123147580	16.641371323194000	1.6205070732062000	9.081305624886640	16.703260194838600	12.625808947175800	11.977312693464900	2.515597726861610
AGAP002315	1680	14.935748766412200	11.014480537726200	15.818045796866100	16.622348702835000	13.917337326837800	0.8785282486717750	11.763431955746400	13.932686729422100	12.197293248658000	12.299915907381200	11.344378210558600
AGAP002316	2388	0.0	0.0	0.0	0.0	0.0	0.0	0.0	0.0	0.0	0.0	0.0
AGAP002317	1491	18.76880543504220	20.05219410275520	28.00780744716740	34.468878525139000	36.49717251968100	49.153207502179900	36.05243371225930	28.648992108300900	44.296128894368100	39.6485734522994	21.130086462897300
AGAP002318	1491	0.0	0.0	0.6725717054208290	0.45131101178578100	0.3348364451346880	0.0	0.0	0.0	0.47573408120443000	0.08970265486945570	3.5868973933930600
AGAP002320	606	56.88492821555720	49.73636332570050	40.069624697460200	44.554953519349100	77.98926494698170	54.085426357287300	59.886562683799700	74.64951198962290	54.88317480051160	60.14185547330470	33.696172902649300
AGAP002321	12387	11.08758272069100	8.376000708426880	11.05052089648870	7.747883707630340	5.870896317296980	0.15612932188419500	4.148112600524750	13.475581744654900	6.623445863440290	4.572673757712670	4.066282332677820
AGAP002322	1680	15.028806391125100	12.89030910091980	12.876145096101300	7.409962674757790	6.389097918726260	0.09088223262121800	7.614148684083100	14.073420938810200	10.226961262336400	12.021277035692900	5.961586508609880
AGAP002323	1503	0.3640577733277120	2.3117842162700600	1.7633192316771600	3.9174426397273800	0.0	0.3047547920232460	3.7294625862965100	0.3670512979383630	1.7828685970708500	3.6929383393412300	7.569388369748260
AGAP002324	1707	10.578149677376200	25.46751518719090	35.70953867595070	59.031916582452700	31.098989174568700	0.059629818708707800	42.39421344294290	38.96696937621120	36.15160973145580	49.00910066530710	49.84348950157560
AGAP002325	1218	2.3745738719830400	1.9239267314805600	2.41115299812812	2.071750980826970	1.571229640531450	0.3342794763079280	2.0650538856482600	3.688206866722670	2.070628031602430	2.360881080314210	4.071522088237080
AGAP002326	570	101.61892618643100	82.78960503465830	59.43940942933610	19.18368715228900	76.78387119298280	0.0	65.93825743921520	124.7151997300320	120.57049067175500	93.38801762688180	16.206254586512300
AGAP012947	1419	0.0	0.6263947497843690	0.30287055656371400	0.0	0.058637672033805400	0.0	0.20257611055830800	0.3332395655701360	0.3887899620648850	0.4712708189230390	0.0
AGAP002327	1659	2.026064740583540	6.7702738145771700	7.339910022088070	11.154237348249800	6.068733966565620	0.0	8.316976517388450	3.7054070319905300	8.313637073087270	6.892910966899120	19.693676459559200
AGAP002328	426	55.23166627323160	150.9876020818270	267.68353875749	453.73680847413000	462.32542161972000	1.6725744219491800	408.5781825920080	196.84289042677600	344.6693418326100	256.97568053727300	714.2164873408020
AGAP013459	336	5.1181693592066800	26.934974240727900	17.907221656829600	37.30014995063890	54.728319381337400	27.719080949471500	5.133133944325690	12.196964813635500	18.061376541282100	18.509582190719200	86.24042619251180
AGAP013245	327	5.498083515144460	22.734106698596000	3.723825910288720	39.098439305441600	10.432663979372400	4.669178923658910	2.856973632621640	4.338228839853420	13.256056177087800	22.291109735059700	9.21823655379598
AGAP028474	702	0.0	0.0	0.0	0.0	0.0	0.0	0.0	0.0	0.0	0.0	0.0
AGAP028475	423	0.0	0.0	0.0	0.0	0.0	0.0	0.0	0.0	0.0	0.0	0.0
AGAP028476	456	0.0	0.0	0.0	0.0	0.0	0.0	0.0	0.0	0.0	0.0	0.0
AGAP013453	1527	0.1535725044377070	0.0	0.28144945629594600	7.656659780745850	1.1442986175084300	0.0	0.32943492242561700	0.0	0.9290366929611080	0.04379392875257320	2.0377215983041
AGAP002329	1866	8.37817843073879	8.44424433591951	19.07800463760840	54.18217254315810	14.090764571621900	1.6637390494859600	18.678445595911800	10.981190185909800	16.04986398289900	13.83338964265770	30.79709472870990
AGAP013359	552	145.43288349145000	928.524682657266	2780.8098558395500	4497.307487307900	1379.0933535860700	1.9361866949737800	2587.750448838880	271.84138300356800	2712.7759231965200	1253.87492259711	3978.9878108710800
AGAP002330	543	69.53101196776610	52.977076407177500	56.195038127509400	23.39056457285050	57.003592377791600	4.030283907033020	47.247520172633100	82.00424281840780	36.57632858586110	77.34152990948900	19.877284630970900
AGAP002331	2004	1.365216649978920	1.7741599799281800	0.6791161905783670	1.0912875924954800	1.4532135636521700	0.8380756780639270	1.1116667324537700	0.8258654203613160	0.825887658937232	0.6340285703085850	2.5716511769016500
AGAP002332	591	110.70550724722400	111.56821817479200	73.08328026442120	41.7007365782089	110.80168554444700	29.193033910003400	90.34663162246330	120.15034295915500	85.88113700109400	107.15574070609900	29.121899104697200
AGAP002333	858	11.297065489615800	12.90241773069830	10.43544385596130	12.254238027618700	11.443367226905000	0.8897561235643730	9.715861917931140	11.206248467826500	4.409134514845720	13.094078445769400	21.41945536259320
AGAP002334	2664	32.6288536380547	29.452545031246400	29.95292030887110	20.302070854081300	22.176001575577600	0.43940058414462800	20.28589871090870	29.406265132805200	19.821658120653600	18.826950789746400	18.250286696522900
AGAP002335	1377	92.58726809120640	73.93914497454710	85.41367599277900	62.48924537942710	67.55647472523920	0.07392018920534800	50.7796300578101	85.33582822853270	48.879114490013600	47.78747707908230	40.25082838480180
AGAP002336	2739	7.163296675595850	6.195339091514630	6.0932933859675700	7.3395503714335200	4.708675712112210	0.8733188618439060	6.060808753541170	4.316054614312000	4.603915557670230	5.713165036148940	6.425700066065120
AGAP002337	1755	47.658229681999100	38.49168968418550	43.01814615680540	46.29814516674720	32.76121818896590	1.5949702363153900	39.39205012089940	45.714961873486700	30.402615492644500	45.57293545834440	37.288237048624900
AGAP002338	549	39.582543757640100	40.32886853529750	49.57919292965570	85.64520439027390	59.41181747442660	24.10282890646510	58.77391616399140	47.229272746200100	68.76422742791150	39.46622707190900	52.4267907935261
AGAP002339	777	48.38996485068130	30.26284750599160	39.08706297295100	68.5245635225958	122.72208195868900	10.152609770298200	37.735471158286100	51.93219113996980	62.685465510774800	35.37315096953500	56.19002555478010
AGAP002340	3375	42.15303604770460	27.12651183532860	34.08473834769580	46.754416742303600	27.6370033382229	3.8754876796579800	37.092406113841400	33.36922776910660	27.20517646298980	33.823043837997300	42.20828972309420
AGAP002341	1383	14.864996711180400	8.062964089415290	8.545745693064010	11.06911232648350	17.146749194180400	12.585513515268000	8.677705829236050	13.847513531115600	7.750257415466340	12.620346292517600	17.858519153900700
AGAP002342	1932	1.6183934732669300	0.5018939299514510	1.520074716211210	1.219030287269200	0.0	0.289769437343014	0.7439324556993750	0.48951029352383200	1.0198405726302700	1.073019257433	0.05032998318792640
AGAP002344	3279	39.715938495928300	34.52506762237860	41.2647047389461	28.089000718092300	30.6538221384848	0.1552121081667650	31.252786234985700	45.546551693398500	32.97707209799750	32.79424012257640	21.29202340917810
AGAP002345	2313	27.982463960346100	27.98302771312970	24.247911037263400	15.891664613933500	13.669954826661700	0.08801392177757390	20.039861442827900	25.07782608793780	17.309617795960500	27.350700141850200	13.494702262699000
AGAP002346	459	377.72880556645500	314.7695028916430	444.13030793322000	604.1848739471300	330.28952669781500	79.50116349035180	420.2236189367800	435.9510419964680	340.1505590329630	441.4513888707910	813.7022727685450
AGAP002347	1245	35.53680087829460	26.610456478791400	36.18840938842030	29.996957333959300	24.260312410921400	1.4307564332336300	30.015433827061000	35.89231017261860	31.84183097573680	37.27718109911190	19.91612009426810
AGAP002348	1320	9.474958152580960	5.4482106986926900	6.403188350017850	6.435925812105360	2.5214198974536300	0.1542243947511580	4.573155695853790	7.104945237593260	3.8809569427548300	6.484686468381010	10.460400687657900
AGAP002349	1776	20.64244472515420	19.15477053267980	20.206121734395500	13.024267849624500	10.354006369442200	0.0286565598355192	13.717259966086500	22.897836230172200	16.108795293575900	17.09487131708970	13.359209861854700
AGAP002350	1222	49.063147667753	164.98222765290400	162.83555405130100	189.35770057213800	70.5419831866979	436.34776158478000	245.23106355952000	131.82488169721500	216.44628956123000	141.2439138122480	171.87648072111200
AGAP002351	6192	20.135433719359600	17.57820266582390	23.621800144215800	22.671955250679700	16.47474260516460	1.6109873792805100	19.95058163826580	25.49398384794030	15.693923379422700	21.38391340863290	26.617830934242600
AGAP002352	1529	21.676522967775100	17.915545325585500	21.69010759218340	42.30409815094250	22.47510253917300	3.3285840593775100	21.573262737892000	34.84391256112480	18.504883795670000	17.101027939323100	27.98202230764710
AGAP002353	1248	0.06263493971057130	4.079094656648690	5.108149767493050	2.0893475837089900	2.60021426924906	0.0	29.48261547510140	1.1366993835192800	32.017894777727300	34.24043057861340	5.8436014134058700
AGAP002354	2388	9.427345297542860	6.530716116156380	11.308245501884000	19.161440897377200	8.850310544579720	0.7672469889630470	11.315250034728000	11.782069991988800	7.524885977911950	10.389449386566800	16.165535353882900
AGAP002355	1116	133.502669776218	107.7398969629120	171.94783805966500	121.04446438481100	120.63503047010700	76.56909534029930	230.3378867956470	191.73144440293000	95.19740206314080	113.37306349121800	191.68688220605900
AGAP002356	1098	40.29446001227400	39.592940277354100	49.122542468461500	65.34468635501220	39.026895407308300	34.717343944119900	58.31576759701150	59.71847253014970	46.65631297300890	50.36816325380980	65.79916479660460
AGAP002357	423	56.3625613509027	45.27368010675540	41.99518648599280	42.75251610316460	49.176629205656000	12.873908696603700	56.06401612951460	49.74604961633330	46.579952395311600	47.90217198385180	45.97519031634690
AGAP002358	903	61.20161922975260	74.36200529583010	47.99056080789320	166.08376428778300	139.23096383912600	5359.656378985880	101.3097598624280	20.771932920538400	153.00075180606500	477.14823927903600	45.2267569856157
AGAP002359	1131	10.505391267317900	44.08190744437430	82.77538003705130	81.43575009250620	243.4407502583950	0.04499916027222110	25.797288540713700	5.99271399127408	39.92927420556410	220.13209958521900	833.6978818324120
AGAP013402	873	0.0	0.0	1.6409825115078600	0.5780968372616830	4.003079012452160	0.0	1.070137889882330	0.0	0.0	0.15320350333374400	6.12607561689468
AGAP002360	939	22.72627742188550	14.112893851371800	10.908339497025000	3.851824134534320	8.06371027907696	0.5420026652596600	9.872672953623210	6.714475591679410	11.58278228380800	9.187070785376060	0.0
AGAP002361	879	7.203231837840990	7.813900377002970	12.06038136614690	14.353769594125400	3.975754241036110	3.6476964355819900	10.87360114258750	14.704243219798900	8.428268792456800	6.694940807799510	22.898939927700000
AGAP013174	456	26.056134919597600	19.669619346847300	29.374126752869600	24.717443061603200	8.758616485891570	8.817170989391860	25.372991031820400	27.134543178513000	25.40691245520060	22.144457697329100	40.51563646628070
AGAP002362	546	47.81730254475610	40.40246136109180	48.27734483306440	48.21867603324720	56.08081178512260	11.185505553380700	56.46447338758260	52.68511428375100	32.04495977753950	40.17298897307470	46.83785666211790
AGAP002363	960	79.30836066152530	55.46921257699900	64.68983823529680	54.58589058212620	68.81900432612510	5.195434298179630	66.24950996895340	86.52808307211800	61.162388742068900	59.48939910544070	41.022081922109200
AGAP002364	2241	113.6424197698110	82.57174164828230	97.96632642245900	107.90947489381000	79.82808644548660	29.319151671501900	68.46469147518730	81.2729069262409	70.4079363965374	79.82425507534780	104.96099021358300
AGAP002365	2190	605.6445168708670	508.84962979983300	556.5139296638450	357.7302824649080	441.33828605073400	0.023239292359763500	347.8014673345710	508.9977206610850	443.58560846394600	419.2866133864460	326.9667363700730
AGAP013375	840	84.96161136283090	64.83633085089500	73.67542624524170	62.18360568952150	56.06557243409400	0.9088223262121800	54.41121980985230	71.86826959419070	45.036159687352700	60.90249624043110	50.5866661021848
AGAP002366	1794	2.657900050326850	1.891754043663160	2.794884093596590	0.9377156055916940	1.2986577398256200	0.1985832507665410	2.0028950730367800	2.679755068393290	1.9329901315084500	1.7147007488507500	2.5474714567427300
AGAP002367	1815	0.21533995801320400	0.0	0.07892990261963450	0.09268660035435250	0.0	0.08412239713699520	0.0	0.0	0.0	0.0	0.2678719766365670
AGAP002369	1764	3.899557607014610	2.885890097220840	2.476962632804090	2.1457420872850800	1.084896656557430	0.0	1.7925229646851600	1.563713437645580	2.0999003028825200	0.9098412136759080	1.322959558082640
AGAP002370	1920	0.5699779513661980	1.052147431278430	2.0518691481783900	1.0076047218209500	0.0	0.07952195354356580	1.3474476603854900	1.6418991095278500	0.738874494870631	1.2887047815581400	3.3931845540510100
AGAP002371	4653	6.837425475355410	17.331466339294900	15.825165581965000	21.33106511701230	11.712978956256200	0.1421927043805000	22.31749402400790	9.112487127540800	11.043683258815700	15.335018753906300	16.92722916192770
AGAP002372	1374	0.9102579884575600	0.23523994970068000	0.0	0.0	0.0	0.0	0.05230267483301280	0.0	0.057360465395099900	0.0	0.0
AGAP002374	1089	35.45931308617420	37.54572166889340	51.435986540461800	52.36792920020920	18.64322590844510	5.70162913928523	42.10206831103490	47.33011647961290	41.75873484325480	48.63514851285760	31.430311925357200
AGAP002375	345	32.17366224854670	33.25883775811620	20.34675620138320	9.996048355607460	40.518121482559300	3.8354936433766200	30.620259876586300	45.00231298462430	21.016874520764600	35.084268365615800	18.038265974552800
AGAP002376	1563	8.90209599940188	5.118162091808180	7.699074186429610	2.0987911087917000	3.513533292804870	0.0	5.931183559470370	4.185109438489430	3.3784323245950800	8.856544558843310	7.403241058713870
AGAP013161	1560	14.932169627000200	15.332216106260500	20.937674552600700	57.261603455456800	26.775539757190300	14.19161017085170	32.06234432917280	22.73398767038570	37.23422240818150	22.46257980994480	27.86229153911920
AGAP002377	1560	12.426772038577300	7.717906080516260	13.682953983936400	18.70977062056830	12.267677577995600	1.109229300710250	15.340173364388700	12.023753479004000	13.085025242495300	14.703558921395200	15.64526885082530
AGAP002378	1452	7.859908467481930	10.239742273334600	13.516745823612400	16.85737543944790	6.475464736642290	4.311272853271000	12.620721887908200	10.421310050557000	9.661683018326710	10.316546654242500	16.741998539785400
AGAP002379	4911	14.93014939192580	11.024088418624100	14.01656690060130	13.68486230247170	13.910166825842300	6.891578788055710	12.394360071638000	13.576509680249900	13.191715681176300	10.240021087822200	7.979377640029880
AGAP002382	2940	2.5524377064095600	7.9155842666628900	6.261436688170340	10.070682862991300	6.792396458446520	0.8309232696797080	11.879538556868000	7.157339791737750	6.514158811920670	8.347793135476450	14.750999072621400
AGAP002383	1692	11.873096940313100	11.8915045850022	13.25049734890700	7.705395344175010	7.7699074144936500	1.2633274889190600	13.548803897966000	10.713100572805900	11.551828194037300	10.868892158052200	13.562681143322300
AGAP002381	2280	3.6341451335228300	3.295990268931180	5.623495923811390	4.57457155169969	4.671262125808840	0.7143024599001000	5.547386859130920	4.562751209635300	3.664126150001730	6.100724769595300	5.245708721423720
AGAP002384	1464	7.261545797264920	4.249985689623050	6.654049577401150	5.80288392894745	4.1489757738837500	0.27810956430536700	5.00690933913735	7.751917107279050	3.7683945093584100	5.390063419543130	1.5276387520073100
AGAP002385	465	86.40550547531090	64.81771220510650	56.37886560343760	45.4029796671297	99.31140950938350	25.939548201049600	71.5547832841271	78.30269817825740	54.06760461390250	90.60257505217830	53.3238054136856
AGAP002386	3237	58.801379545153200	51.548398338371700	56.84726899770800	48.435835473406100	36.39818009521580	1.2106400588900000	33.14574164482410	60.30745644931230	39.832723257612300	31.381089608485400	39.38164923617720
AGAP002387	1317	20.180150051624600	26.19871070795170	24.964053881502700	19.35175870610270	20.28048669227510	4.134900059729220	30.82998443402900	25.671971498403600	20.705690729454900	24.271413333390800	27.170394933196000
AGAP002388	1386	49.40513893845790	47.80666423678970	44.91017494887420	25.36743978745910	34.99970952893970	0.991442537686015	42.87981587835700	57.544654505357200	44.8655681733855	41.01178198008830	19.433474114562400
AGAP002389	420	91.75481796686880	88.30823697495780	51.33403541624480	28.237965868671600	61.810807771863400	20.59997272747610	70.83724843169450	103.01744127209100	58.922308924286500	95.85177186075690	38.895011007629500
AGAP002390	873	54.9775492805256	37.2091396727581	38.64513814601020	34.78215970857800	40.12610152958	2.6234046529836100	35.561505263782100	47.846407040536800	34.0350588244341	40.98193714177650	43.10529570433170
AGAP002391	1911	0.5726623059252230	0.211420519942919	0.4497889270161280	0.30810655612298500	0.0	0.07989646823843340	0.8649236682746580	0.4948895275186	0.4536609492315750	0.5599022853390200	1.5264917977876600
AGAP002392	891	25.880672731586900	15.96146621672760	18.1684942511492	16.237319247262500	14.754975696210200	7.654099591353760	18.9539962702935	24.501336206826400	20.963801605308100	13.734926200390300	20.626142201015600
AGAP002393	1002	24.105825419627800	20.40283976917410	25.09155609400070	25.77117622277800	36.12273715363960	3.7078499696161600	20.655485093334500	26.820962699353200	24.933941703152600	20.48913379839320	43.66954828700920
AGAP002394	1521	26.775633714221600	14.290942940346700	15.446597510690600	15.373727133726400	10.831661807996100	0.0	9.638547366860070	18.03174406676750	9.586099078751120	11.167538210463900	9.90914974717714
AGAP002395	660	711.6877942357370	671.0481536974070	888.7408372592570	1396.9145114155800	877.0759113292470	175.58447342419300	924.1041045407420	820.9495547639270	777.2661150889590	875.3313500053680	1326.5556026996100
AGAP002396	2337	26.424064937717800	20.296315634540800	26.23634015959970	24.402513863512100	20.258751140131300	1.263095813237980	22.17109714763520	28.5972876997098	19.829785330888300	21.117893433214500	33.36948954655420
AGAP002397	2079	25.341753154125300	36.224236641209800	39.96609354867210	55.185307607805800	43.74463409391780	1.2240031329457000	30.62597087321590	133.36106360332500	61.03385277494770	31.16895430486710	71.46654259218120
AGAP013414	2874	1433.2506114020000	1002.3577940043700	1075.2308374654700	674.0753948401230	808.2703629104550	0.12395906467473000	713.3127238750540	887.9280695868380	575.9621810537830	958.1919612627970	648.4870180786660
AGAP002398	690	1.5860256038016000	0.8197600855873700	0.41523992247720800	0.0	0.0	0.0	0.4166021751916500	3.4265720546668300	0.22844428826918100	0.2907536052399100	0.0
AGAP013481	1960	81.95717947924460	124.79413320410700	137.8125160569480	192.94512848867400	82.01818723574180	495.6457303639460	190.03595166742900	115.12058327946700	177.73198733758900	129.17470631163700	168.7765656223920
AGAP002399	1071	10.510037614627600	14.033347923740600	15.984410741297000	16.17861484896770	8.62367981734142	8.030900555809600	22.478429690838000	14.938062486684800	22.886022324782200	14.236338990458300	14.708197439859900
AGAP013137	462	4.568283394994390	104.59165322048900	152.71526694352500	338.0909259711360	22.152474813342600	5.177533252360300	321.5208443309450	4.7764337731719400	884.3464084061990	149.6688796496870	360.53654684020200
AGAP013405	1368	2.685610397414670	2.5399208165598700	2.5132942676252000	1.1682373586329900	2.9803625542269900	0.8556748217553280	2.153814973715600	3.226187723984560	3.51433482940417	1.9553605030754200	1.0662009596389700
AGAP002400	1233	28.718805641308300	19.79163557347890	25.328624954996600	25.854712929746100	25.846087659299700	9.245958848341920	26.75224552006230	24.033248279609700	30.10628923138730	30.58926007438850	23.816490925190800
AGAP002401	681	649.566817224683	668.1534799539150	752.7869920583220	466.7597157646570	632.2988002755430	80.48882839722320	761.2716532174990	688.0063581422450	823.1994959592440	693.675767261947	532.4504260185400
AGAP002402	813	4.038220172040960	4.273815100927300	3.3479676406372600	5.069546619012510	0.10234545709221400	0.37560184699544000	0.7071476036463430	4.556118562232280	1.4541195471008700	2.5499055416489000	0.9568268390560760
AGAP002403	1011	6.417386345182800	5.674727510657800	3.6133266251169500	5.4910622435449500	4.526584682372250	1.6612301274382900	5.899803801490060	6.236293353696300	2.5725402788769700	4.828638013826000	6.059311803859200
AGAP002404	2478	8.89567802339774	6.130478398616030	6.359303897502030	7.2640037214758000	3.1227754904298600	0.5750740143263510	6.322164970977400	7.378607136280140	6.074792726189530	6.557796205350500	7.573382893939160
AGAP002405	744	185.64996130213300	136.95565531273300	145.76093327118300	118.25576875452600	136.77686242114400	5.404072541885330	109.43786374313700	160.58832580930500	120.23262389651100	143.36419365895300	84.82144537618130
AGAP002406	687	22.18753846865300	20.230635674258500	16.160811393354200	24.487071272656500	30.036827424687800	12.149380267733100	27.61581231183080	24.893771651880800	17.896465203271200	16.84000866447740	21.372440546404900
AGAP002407	486	60.15428678968840	56.03139703163760	69.86027214269320	79.78628478960090	91.42481776322620	14.241956453563700	50.57087515520860	79.94629738244270	60.81271562721240	55.86537378045840	58.02239296405640
AGAP002408	1077	18.580419329852400	19.20711255049120	23.80978775541310	17.181875358167600	23.177397386064000	1.3704061817721300	14.746440504868800	20.708967041621500	16.83106246440060	23.22249315017370	20.22396115531340
AGAP002409	1158	52.58479042063880	31.889334787597500	40.5154755966265	36.7540789721217	37.076630409188700	2.109597938565060	40.08986476034670	45.326624122095400	23.140341117422200	40.71303721040700	27.794146467023700
AGAP002411	9471	10.374583970204100	7.840747965546060	10.898239428779000	35.21364176354610	11.95697728374350	1.54761761980256	9.188802966117380	13.879950407057100	7.431132779158540	8.423596425063750	16.24218863215870
AGAP002412	1008	104.9224718637370	100.5251717198590	70.20767855931590	53.57202744588400	108.30098797634200	4.998522794166990	97.38695788817900	94.52647730567510	85.69380384954620	71.25194004599450	72.25288503153400
AGAP002413	1254	754.1318666442400	593.8581880443740	810.6516419576570	759.2313107579000	582.1162305358090	73.86536801239670	491.5282757310520	686.989441770296	512.034918423054	530.9337045986960	477.5804880302830
AGAP002414	4374	33.79434234084990	25.05063447903090	32.47372706492280	34.59521001120560	19.346450200832500	3.932827844203050	28.735692217823200	33.76591419758790	25.586387019449400	33.115599236035200	39.748673800663900
AGAP002415	1029	11.85060363690160	26.699391375648600	45.94272611664730	66.62018290046990	25.39062485657390	4.550294095865070	45.04586930734790	12.024637210303100	26.577461584203100	53.87559758123770	70.49484502354620
AGAP002416	1506	6.955223265390610	4.8826347727215900	9.988091760781440	9.997505363918930	5.248772495695320	1.6221211240759200	5.678486820216860	9.419660229960600	4.6576240845320000	11.411982473925000	6.1338413773652100
AGAP002417	1485	0.9474958152580960	2.883946736886020	2.459981964978610	4.984479396834070	2.0731674712396500	5.620622386486640	3.3875227376694800	3.396575127588940	3.662031166496860	3.782733773222260	4.059748623691970
AGAP002418	1524	10.207029230314800	10.23316934736320	10.10512508193800	13.466925142036900	16.92527923290730	19.669682157337600	7.026061291248940	12.100925720614700	8.015786296059340	10.311832259328800	15.121584003950400
AGAP012957	1527	2.2523967317530400	0.42333947726094900	0.28144945629594600	1.1016776662943700	5.394550625396870	1.3998363531441100	0.4706213177508820	2.6321997512273700	0.8774235433521570	0.7882907175463170	1.3372547988870700
AGAP013241	1533	1.6826858167254800	1.844861249364920	1.7755366548193700	1.0424975255120200	3.5822912828793300	0.0	1.359460131373930	4.215600062036290	2.2106790714111500	1.4831658140744200	0.0
AGAP002419	1518	11.225765637297000	38.432907908706600	22.743823026592500	32.63676541825270	12.826353391394600	5.196691562267280	41.18680595644720	13.810123735475400	30.06119156996720	16.872519819225100	16.91087435114330
AGAP002420	1305	1.6172773398370900	1.4241480633028500	2.030857322000600	3.416087172830250	2.42288164858763	0.0	4.185175874913820	3.140367952016500	1.6910128924753100	2.562196521271230	0.29804606136114600
AGAP002421	1155	0.3383913625921770	5.107150959930220	0.8682289288159790	0.3641259299635280	0.07204056849867530	0.08812822557209020	1.2443961077153200	0.6141129136935350	1.9106249564331500	2.0843635076939000	0.0
AGAP002422	1308	2.5697564255566500	1.0502168855329700	2.738107286977000	2.57226574377905	9.60568451759286	6.964858561124540	1.813079420702190	2.7113930249083800	3.615288048296670	3.5788478932435400	3.568349633727480
AGAP002423	1071	0.0	0.0	0.0	0.0	0.0	0.0	0.0	0.0	0.0	0.06244008329148390	0.0
AGAP002424	3378	5.7388290053820700	10.740500385512300	6.022085198981170	12.873436186428100	6.502844922029620	1.0697091678566100	8.573458174625670	5.1794188606065200	6.29946283371053	8.374013692655660	9.412869004954740
AGAP002425	1566	18.41899192592250	22.342612732251300	65.4082425779471	61.339175336040000	25.716550831500300	31.036920821090300	39.74081477714220	21.187418394213900	34.021568908134300	30.3193255017096	84.63266284067530
AGAP002426	606	87.5847307445881	47.06953419295520	46.09779832451180	18.044062172945100	59.04116888591930	1.6796716260027100	46.130441354451600	66.19617003957850	39.276584809844800	57.60375882030290	31.770677308212200
AGAP002427	2058	17.813888159316800	12.368100416660800	15.383852229968300	13.405779135800100	14.838151787201600	0.29675831059989600	10.545622116914000	17.53912051693900	10.799487271967200	12.672788333343	18.61593092444850
AGAP002428	645	26.17732624480510	23.803000491806000	24.320505692066200	23.08219674173450	39.861889448580900	39.45275214564500	31.53097160840060	63.41548932799680	43.37785148181070	21.25431393342910	34.975358735542800
AGAP002429	1677	13.657330109914300	24.911237356809100	7.5601150465327	34.859032454379600	21.3847079317132	0.12139308352506200	48.72345028370680	1.0338971136919600	92.1603106780398	16.229841971680300	18.960448120892700
AGAP002430	342	3.8855639792382400	0.0	0.0	1.2297235354031400	2.189654121472890	9.82165882362637	0.0	0.0	0.691344556604099	0.9776802515377080	0.0
AGAP002431	1869	2.091182577816830	1.7293723429038800	1.4946637658991000	2.11520343585555	0.5342334293160190	0.0	1.9994229595875300	1.4758643681149300	3.246989041129360	1.9679149846360900	1.2486359874038400
AGAP002432	957	0.0	0.0	0.0	0.0	0.0	0.0	0.0	0.0	0.0	0.0	0.0
AGAP013182	690	0.0	0.0	0.0	0.0	0.0	0.0	0.0	0.0	0.0	0.0	0.0
AGAP002433	2055	2.4724799558742300	2.3592678167060900	2.6839047544056000	3.3972683480246800	2.105477636997780	0.7925107584293080	2.7976204465424700	2.492810326874410	2.7613411779106800	2.2453818565242700	2.4131941136120500
AGAP002434	3884	29.101831431826600	20.825367570779000	24.50947227798820	24.016842588086200	17.07411553113490	1.3758690211451100	18.00297389021740	22.56385346811500	17.248014298387500	21.69423141053700	19.953220760221900
AGAP002435	684	15.999381090981000	12.876807860698900	9.739015287047660	5.656728262854460	8.272026681119820	0.0	9.140580620158900	8.526353270530610	6.222101009436890	17.89154860314010	10.662009596389700
AGAP002436	1821	243.5626186718240	161.38797580482300	188.45359463563000	154.50757026533100	180.9897633475330	0.2235872609242490	113.81406707089200	184.93139756210900	104.95453194574600	137.85968030546000	128.10149836258000
AGAP002437	621	823.6004385455430	746.5021604785310	994.3842699100020	1377.3687768045000	1048.1920117660800	784.7190520369910	1115.9152153814100	949.1604591427110	806.9159915641390	942.3647405386850	1479.8580878949500
AGAP002438	1935	27.954799014514100	30.066947989649700	43.08838451379770	51.771932804907400	30.788686995883400	12.309258669441300	50.62039376001180	42.11407576438580	62.27674639970750	48.31468435598990	51.558502963601900
AGAP002439	225	147.304016078792	144.01232894042500	106.64745342289600	100.18803587636500	133.87058708880500	104.50244988338500	112.74643534603400	116.64051274085900	107.53634129791200	137.31323596796800	34.57334311789290
AGAP002440	576	54.28361441582840	56.81596128903540	73.24551080467100	206.48595313838000	91.44086846859190	11.13307349609920	85.8374065134462	73.74863500295950	60.47824569126280	61.18445224154420	133.87041549066900
AGAP002441	2505	0.8113287519874720	1.0644959879569100	0.2859436591908910	0.06715615953818360	0.3653794102896880	0.2234868474837140	0.5450753010741050	0.3460769380561710	0.34608625707845900	0.2936553378271340	1.3586081689291700
AGAP002442	384	0.0	0.0	0.0	0.0	0.0	6.229219694245990	0.0	0.0	0.8209716609673680	0.5224478844154630	0.0
AGAP002443	1440	0.0	0.0	0.0	0.0	0.0	0.14137236185522800	0.0	0.0	0.0	0.09287962389608220	0.0
AGAP002444	1302	16.510223739376400	17.25327843069670	18.04475792147500	8.85060929766188	6.710230372255640	0.11726739693060400	11.314972672976000	12.348291920504400	12.106494539611000	15.614049215341400	5.302507261024760
AGAP002449	1536	1.7302902095045300	4.576841326061180	6.575307952117110	6.4618128899387	4.7128883630139200	0.1325365892392760	8.795838894183080	2.5654673586372700	3.23257591505901	5.224478844154630	3.6084238727781300
AGAP002445	312	0.0	0.0	0.0	0.0	0.0	0.0	0.0	0.0	0.0	0.0	0.0
AGAP002446	426	0.0	0.1896829171882250	0.0	0.0	0.0	0.0	0.0	0.0	0.0	0.0	0.0
AGAP012970	246	0.0	0.0	0.0	0.0	0.0	0.0	0.0	0.0	0.0	0.27184280164707	0.0
AGAP002447	327	0.0	0.0	0.0	0.0	0.0	0.0	0.0	0.0	0.0	0.0	0.0
AGAP002448	378	0.0	0.0	0.18949440906698000	0.0	0.0	0.0	0.38023214402412500	0.0	0.0	1.592222123932840	0.0
AGAP002451	1638	0.0	0.09866290930669550	0.21864739507728400	0.0	0.0	0.0	0.0	0.0	0.04811555522153070	0.0	0.0
AGAP013339	324	0.0	0.0	0.0	0.0	0.0	0.0	0.0	0.0	0.0	0.0	0.0
AGAP002453	708	0.6624441081253640	0.2282624935654910	0.0	0.0	0.0	0.0	0.0	0.2226303877325910	0.0	0.1889077096191500	0.0
AGAP002454	690	128.80793653731500	103.75820511863000	107.02809001850000	63.75528402417930	113.95721666969800	21.16897453171330	95.50604866268570	142.77383561111800	98.34526609988220	97.79012922902290	75.95801062721850
AGAP002455	579	281.8922783011390	192.87116269785500	187.6701571910910	120.14080359661900	216.42405192340400	25.22727534867390	177.239402098375	223.23022090161100	173.960917341562	172.32298302958100	74.39762468212380
AGAP002456	3048	4.180265740053560	12.884249489167100	14.123674823824900	16.502502530610800	9.363501253043860	13.89233918073420	19.92289191646090	14.686593609635000	20.065323115296900	13.40538193712750	13.685990585853900
AGAP013260	1245	7.534304073136670	13.110517582233800	9.262852005621080	24.794782300817700	22.99048889630010	17.986652303508500	10.851733768245100	13.736563152483600	10.888260293890100	14.395222672279500	50.376068473737
AGAP013496	1275	0.4291598692639610	0.5070112798254660	0.2808975946169350	1.121507864287670	0.0	0.11975070651266400	0.22545529480959900	1.1126281024565200	0.5563290314320040	0.6293960395781570	0.8389120021253420
AGAP013120	1242	8.11894059088912	4.8144639947194800	6.632304317344290	8.871831535125860	13.934803684478100	10.695126505569400	4.744635884127120	8.693340212765840	3.9977750447106600	6.084288405946260	3.4448077381958500
AGAP013166	1239	4.353204139109530	3.1304570546124400	3.0062163879100500	8.282322000187360	12.22247611308030	3.8612112390483600	2.204057512817810	3.1168254282562700	3.3713509370475900	2.050997990150780	15.22524643962900
AGAP002457	1725	1.6766556383045400	2.529545406955310	1.8685796511474300	5.461255686966030	1.9294343563123500	2.065265807972030	2.5412732686690600	1.7818174684267500	10.142926399151600	3.178906083956350	1.2965003669209800
AGAP002458	2106	59.94395711559860	34.37854262064410	49.589229203528100	43.614194722298100	27.18248687169390	0.7974851181576970	28.390666753801300	41.53864413848250	26.495632408656200	30.610583738743	31.766105856183600
AGAP013018	867	58.42344438719470	36.534636340364500	39.73874794433690	21.343575271910600	19.482112910082900	1.056623880994090	19.976002223938700	42.541662740984700	21.998631635056400	24.91359323330210	18.056795767671100
AGAP002459	663	34.780813580458400	47.53230748363740	56.1795189233869	84.23995722703740	52.08272322115760	62.869120919148500	77.93382546543340	70.37135006989970	67.52027560969630	83.41514819409230	107.94392195179200
AGAP013297	1311	0.0	0.0	0.1639104957146870	0.0	0.0	0.0	0.0	0.06011529920468120	0.0	0.0	0.0
AGAP002460	1212	4.127704541718440	4.466938797348440	6.205472851376590	4.996817217123260	0.892482785484826	0.12597537195020300	3.854085717274240	6.502570730803390	4.551922080611150	2.648448681393240	2.166182543741740
AGAP002461	537	156.48237451713700	132.86917460649600	244.09844046181100	398.00998368086000	249.31067466498300	6.634233740692270	158.31464503896100	264.31823877181400	126.2186598314080	135.49009716058700	324.3061672004860
AGAP002462	1125	0.0	0.0	0.0	0.0	0.0	0.0	0.19163700058815900	0.0	0.0	0.0	0.0
AGAP002463	2226	35.888638662842000	132.8598459852620	63.61649095337300	151.071039131472	45.939454977999600	0.7087670971717630	118.61090636133700	21.596947855784200	78.31759845001910	50.89102411211750	72.03265178748990
AGAP002464	702	1086.8971493598000	964.5943766551270	1218.7114271747700	1598.747802691270	1471.0545547874700	1657.53656876722	1290.3762779987900	1113.9092625460100	1417.8531427496600	1136.5608130299000	1293.591551995200
AGAP002465	651	767.9955711785550	719.1762246579600	984.2095098024000	1618.6924566585100	1101.6281062566000	880.8345074780760	1051.9060936662300	798.6439392114480	1037.4055170992600	945.8826656241020	1317.2622967599300
AGAP002466	1020	9.04301153091918	6.733743560181970	10.393211000826600	6.2672498298428400	5.791849823268500	0.8482341711313680	6.411384946147970	6.104001395421200	7.572256261157840	8.326385106919370	7.531141837261600
AGAP029655	2163	12.829303601188900	15.204624848788100	22.352981263726200	31.38199883773050	14.502535804078000	1.6470566429735300	23.423038386728900	13.153410896855600	15.37642345312530	27.732490197432200	29.130798812926400
AGAP002468	456	4413.7721178276300	3389.376659884230	3556.6255504731200	3130.9990934899400	4434.7794806897700	1158.6209119098300	3977.2557432922400	4459.916475933290	3103.100042317500	3897.424554729920	3866.684400226680
AGAP013320	1287	22.47265715676250	13.373308888753000	20.20301930514110	13.594034718638400	10.538242135511300	1.542243947511580	11.000142516278400	18.43213545800970	9.736838720284300	15.172503595891500	8.537560691262890
AGAP002469	3372	1.784984331680620	2.156715019275360	3.0376425823566200	6.585366462899110	0.4935163500354090	0.27167642491752000	2.62136911391721	2.0801284092239000	2.1035572807704800	2.6376491056609800	0.8362658060655810
AGAP002470	420	75.19056076798180	82.92124212681230	55.93874955657240	32.443620359750300	110.34814079784600	64.22344438566070	72.89050200942470	89.13166594579780	62.6753222315659	56.52388539961580	25.00393564776180
AGAP002471	555	45.77429107496880	40.18406967805890	27.877188309010400	20.005275417023200	39.129710949131800	0.0	22.271327095380600	43.736642225693300	23.004957245701800	22.53209470516850	7.5337183483246300
AGAP002472	3417	13.79442436919880	12.367859111414100	14.359317336761200	10.757219857192900	7.402658592699700	0.6553521251936820	12.408453725528300	15.08413720992050	10.17168751498810	15.22606090770540	15.509058383931900
AGAP002473	384	264.0219296149850	375.19577399388900	493.7543304752910	693.7139465232500	610.1836151837800	76.34107540182320	571.3552371051260	400.21290794741500	640.7683813850310	412.3855300986050	761.6939655660780
AGAP002474	2373	4.512883039171780	3.0987138507032100	3.259974612621310	6.02580078789201	1.5077517212333400	0.0643414036256411	2.7255578465446100	5.247434827922150	2.4245130215167800	4.001691001742710	7.3757922264784100
AGAP002475	1665	24.037371313214400	17.277208702160600	18.15458868271970	13.336850278015500	15.891760002329400	1.2838138806312600	14.804389910301500	24.99236698611050	19.833491946397200	18.836991830167600	7.4753174308957600
AGAP002476	3879	7.194153260863390	7.4159712526675400	6.610760869445720	4.727159984816530	3.517897521273280	0.026240809625100300	3.8164367866551400	6.745373603876230	4.815351180801640	3.9479227605016900	4.91326511826204
AGAP002477	417	68.79569435606000	40.88690334383870	43.801837146201800	25.012045894185400	55.47123774398000	6.712644519744640	40.49882656314510	71.81832076208170	37.233132019699900	49.393250348189900	31.712958615333400
AGAP002478	2205	50.55244679638940	39.94438356788220	45.34871915271490	26.09222378138650	25.84884207797710	0.0	23.824259766997300	42.74745763255110	29.630933635567800	33.876421189199600	23.460482829998700
AGAP029097	585	75.36235945975930	30.5263041394916	44.81397009504020	35.94576488101490	20.76615566825920	0.7829853887366480	26.657198158737500	94.43866878186880	31.390588226526600	53.84160351391350	18.11776153774200
AGAP002480	546	54.11658790993360	59.04975122005730	44.472880158719600	27.421483494945700	55.16645072340860	3.728501851126890	43.5658291172257	46.18968923506930	38.684906398110700	33.43666460258960	21.192794459285300
AGAP002481	2706	46.363743399062300	37.894104558185900	48.599643698357900	53.99277051739680	42.40290290961660	5.021696755921850	35.268006760126800	47.21097040433970	43.775446791448500	43.61841317337080	53.43392587615030
AGAP002482	1269	148.88339976517100	94.68630424577390	120.96194171973500	138.33255985628600	88.91134560382600	2.0453873630118100	68.63594701916330	125.079330745687	83.96812751794850	80.89090648538230	109.95733017326300
AGAP002483	951	2.4658802763026200	4.248418649957080	1.129793164468740	2.388068796196130	1.9248694485292700	0.3746144604365670	2.3425658589246600	3.646362691191200	0.41437055443147900	3.0237152006547900	4.703392498293790
AGAP002484	915	16.48798045731920	9.096073268180240	11.42930868588900	11.766639887608300	10.73050172752400	0.16686573858322	9.974548801104990	11.541743248615500	9.647089943957530	10.231984796420900	9.139264881574140
AGAP002485	2076	0.3765337416126830	1.0120077026863100	0.310529855320744	0.48620283133858300	1.442893467328960	0.0	0.24231557155294700	0.5314817926795370	0.37964007443577700	0.41876362219042900	0.0
AGAP013525	2262	0.9676018272529630	1.035960547720300	1.361645501757160	1.115558220445290	1.9495859419303300	0.2024962212249950	0.8577916140385100	1.3936544165753700	1.4982188401738700	1.064297016528050	1.3755972062822100
AGAP013486	1923	0.2438951786545800	0.21010120312580200	0.4469821318397400	0.3499244506357770	0.3461543696972230	0.0	0.0	0.2459006466687580	0.4918145363673470	0.4868573109061410	0.0
AGAP013007	2466	0.03169846097274650	0.0	0.0	0.03410911996008720	0.0	0.0	0.0	0.22371374728360100	0.0	0.0813544150914589	0.0
AGAP002486	681	0.0	0.0	0.0	0.0	0.0	0.0	0.0	0.0	0.0	0.0	0.0
AGAP002487	1095	22.48680136896780	21.400390492633100	22.17551832571770	23.351944571469200	15.425563372641000	0.0	10.69754489584590	27.781832603956300	17.490070234745900	15.451097980740000	11.100174374323500
AGAP002488	2025	49.989177364265100	40.861353514822700	50.05178991489150	35.8051770005914	35.994669824982500	0.854517387213823	38.930701786150100	57.95052501539500	36.8573706873409	42.303572697202300	29.579415778641700
AGAP028609	4512	22.712495265686500	22.54729559114120	25.876570301978900	24.99903666904520	12.466275503633800	0.6993420027944790	20.163933073853800	26.88173116556780	18.148713952023300	22.305930951638900	17.56395942554190
AGAP002491	765	21.457993463198100	28.6250118401461	33.333181227876200	41.341858526682600	36.9808251626533	12.307711502690400	42.4607471891411	34.6150965208696	27.816451571600200	34.529366060190600	44.614865567575000
AGAP002492	2337	30.571639687435500	25.275309589181100	25.43944197718190	20.155468677827100	18.08689908468670	0.21777514021344500	17.035766740346600	18.95244774438320	13.928063506219200	22.205264639802800	15.0620389225095
AGAP002493	4692	11.545333439438100	9.299799290276890	12.30453593811140	19.952657496038600	12.094432270266700	0.3687974657092910	7.397751860939960	12.194565253373100	9.28894789800418	9.535007936544090	14.838463278699200
AGAP002494	954	29.57944876092690	24.563341288714100	19.52149950010770	8.199703724744730	17.443785454081700	0.0	19.585542512940800	31.97056379307070	11.235436064559700	17.73475082695000	11.415726501191000
AGAP002495	1683	31.350964475451700	17.716587334810300	19.747952106402700	12.444539135812300	14.189166873905700	0.2721606966196900	13.920156459835100	20.510568555385400	15.219438991195400	18.595792078445600	11.43970911989100
AGAP002496	462	277.6501130068810	187.49540510428800	180.31254360946100	93.03417510568140	230.52981919576100	17.735805396383200	172.65995994550000	216.9865628383830	145.51456141406000	173.5522115086790	85.03021886949310
AGAP002497	1722	15.751705256272400	7.038756334684990	10.607065092895600	6.008077844398210	9.712298594547010	1.3890942872186200	9.848939925698070	9.519582293569170	9.290996358264840	11.262058925378600	19.87666067753420
AGAP002498	2718	5.49307038591959	4.013489539181310	4.506453132182280	11.821633668815900	4.408310284289800	1.7414079009981700	6.557115914164380	4.784341776107660	5.7993583114692600	4.65013216327405	15.920051415006600
AGAP002499	1566	194.02336481317200	151.23833237466200	180.49015749131400	131.05743241675800	166.73251344885900	32.499393529937500	170.75701129993800	184.34563795250700	110.97272106869200	196.99020921040300	149.95442462232600
AGAP002500	438	119.03727391350400	83.20324234635800	81.44106287763590	103.50903062518000	114.17196535661600	53.10178304205960	86.63042492341430	114.61805290621800	77.73364548775950	125.19664371745900	103.67562865618100
AGAP002501	1944	66.70853060434030	47.96753128672840	49.96335919066030	34.96058465835010	31.67339192171700	1.8064246237056900	36.96701400234550	49.86508406714230	31.541528505314200	50.326996207395700	38.56488359938570
AGAP002503	1770	10.554942789464100	7.669619783800480	6.960547175084040	21.289640813596400	16.829409417241400	25.01571962319630	5.602946203636850	5.832916158593870	13.313655681586100	12.090093415625600	7.855913240241550
AGAP002502	6843	19.830534949768300	21.751083976949000	26.901393925501700	26.501216082904500	14.542656804427900	2.1419679200862300	17.53802011081900	26.086112989605200	18.450807202030300	17.268036344520200	17.065946302850700
AGAP002504	2124	27.675442739459600	19.5925306977046	22.12266931615860	19.048209135676800	28.009841092475800	0.1916913381087840	17.390787129645800	28.422479500527400	19.96306230962460	25.722933126474300	20.051806522294900
AGAP002505	7734	6.771765087715450	6.5717993783622300	6.659059928244360	6.025168316673460	1.9795786937339600	1.1581785424291800	5.268530805541410	5.146060824276600	5.676105075671980	5.222587385560930	3.9729840568951800
AGAP002506	2124	3.974664648752180	3.195674909916870	2.1245856203018100	4.3165380369828900	1.214412690722730	0.0	3.0450794584982900	2.4860393296805900	1.6326668059916000	2.676192552937960	5.0816222008555500
AGAP002507	1140	9.256784774067580	11.837212363688300	16.776239236398200	20.733138806897000	12.189074609532400	1.785756149750250	16.894314525535100	15.485701075125900	15.278714700950600	20.9419109879377	31.303660175000100
AGAP002508	3174	0.36941590150658300	2.0366710200928500	3.024029870214450	1.7490434556471200	0.026215140710765600	0.0	4.5735673580822400	0.27313255508213800	4.221253152800080	1.938357368266060	1.562417738964320
AGAP002509	1812	131.0571819300290	106.17909547545200	132.5450644930450	213.57854650610700	114.98342658189200	1.994192918885010	99.26891814407320	105.77744726812600	78.76978426553130	99.97784151039210	157.3938566299360
AGAP002511	3690	6.3339710089103200	6.394319088042720	6.3670121446505200	6.45094970718312	2.074534094490310	0.04137727664055460	3.4471289739943200	7.5393871305799400	3.780474380259490	3.9145363437178100	2.89867968214041
AGAP002510	1794	347.4877524812560	270.56587000677700	289.7496266747210	252.47992680556400	174.02013713663300	0.0	156.70651051439800	222.2000186218570	220.88805411873800	120.1036046260240	151.168040273521
AGAP002512	789	15.15813172128680	13.928351698627300	15.796484503363000	20.468584595364200	24.46640143840940	8.643602960578200	12.933675895208400	19.478042668163100	15.982414084231600	15.256272822474300	3.4507614328695400
AGAP002513	734	186.6883018285610	145.53693166039100	177.4132369052650	94.19749296094630	118.68879955983700	71.69543321115820	125.71282804250500	180.707326517845	126.38042222891700	120.17155479786300	55.37504973157060
AGAP002514	597	32.079161081916700	19.89668951450750	24.59618385025170	21.838406905099000	19.094370781219200	0.0	19.26000005911150	21.517954159038400	18.482176086099500	21.619015974203700	19.382354731607700
AGAP002515	1104	1328.579662041660	767.5735729959600	881.0872105063250	296.6053067711880	865.9844044542520	0.4148971489229520	666.6285743965140	1283.893716732980	828.8958222167050	697.9297999113000	232.3483673870620
AGAP002516	3456	7.5544696728694500	4.302113941227370	3.7099452275144600	2.920593396582460	6.8616765438516900	0.33870461694481700	4.03402540300595	4.560830859799600	3.078643728627630	6.230674769695520	9.425512650141700
AGAP002517	765	7.765750015252630	7.077032447563800	9.456885685436800	7.586670846651860	8.04876782951866	2.328485959968460	8.172754436847960	8.447731889021750	7.417720419093390	7.605202144902730	13.473435185649400
AGAP002518	2376	64.84424485672600	50.57109431308380	50.194484947173800	126.16963473236200	98.75561265026730	64.8599260147925	35.41776005188360	67.13543025625010	54.73144406449120	74.1911177545675	83.24121673981310
AGAP002519	1932	0.930576247128487	0.4600694357888300	0.9639498200363750	0.43536795973900100	0.0	0.0	0.6323425873444690	0.5303028179841520	0.6934915893885840	0.484589342066516	0.0
AGAP002520	759	26.98303299974140	55.57334606189710	32.36983941129140	126.44668707037800	52.51131003827350	16.562358914580900	30.866433889199500	50.0487191014973	53.06137786615970	34.00936109775910	111.20181012721500
AGAP002521	771	46.13051123897640	54.2891698704165	65.86884645754690	90.44066337494890	49.96728224798190	2.9044594186599400	97.12342150431010	44.976535918584000	82.69772124172460	59.67425485494590	78.19360189601260
AGAP002522	1671	4.490823971779850	2.8530762660735100	2.914879886689190	2.3658379542872700	4.929670140622990	0.0	2.2793449351823200	3.348648812250710	2.7355895920205300	2.2010970115409100	0.0
AGAP013234	1347	6.673620302346830	5.15903738241113	5.796249920102220	3.4344617224845	1.6060714714292600	0.0	2.027340206667610	4.329640413543390	3.861675162501290	3.3262903168129200	2.598775791155650
AGAP013013	441	98.55245588636930	79.88876713576430	77.15129512012740	29.18209238707700	78.48991463093760	12.925473083906600	64.69378336181900	86.1382716508763	48.96788791402640	91.2874017721494	28.664123758457100
AGAP002523	8496	16.009065946363000	14.922660516843900	17.82291270364300	15.414792943996300	11.605476116987300	0.5271511797991560	8.788437659388120	17.736220889363000	10.009360702641700	10.15378939202930	13.642553295990600
AGAP002524	537	8.442769973947840	16.10079465786530	20.274843142183200	21.615654367555600	10.226541036599700	0.2843243031725260	28.77231503244010	13.64885963674550	20.106926042910300	25.279861878308000	27.16132053605410
AGAP002525	1905	80.30213549236630	58.74793594237500	70.38807126841990	76.78355023607290	60.013764299392500	5.129479082117250	49.04096471744230	68.79945119105060	46.874249669343100	64.52135384730680	53.748617573535300
AGAP002526	258	86.04584089727590	77.04655422347740	78.84730155875350	75.96259662180990	59.986338490583000	84.82341711313680	74.64929674073640	83.08773168215380	62.62295460402250	76.72288932067070	36.93518487158620
AGAP002527	4236	13.323321113278700	10.85410789162480	14.018023374420900	10.543921316160600	4.537484390530940	0.32439550454032500	8.770921503548000	13.284033588701300	9.191161484824470	12.313785830982000	10.674091193666000
AGAP002528	423	30.306426431305100	27.12600242683230	32.17373158201060	38.974386773117500	30.48951010750670	23.461796222782500	32.958845845835800	26.64301533758680	32.79228648629940	31.302409415190300	31.493005366697700
AGAP002529	6702	0.8514314454479090	0.590785021394658	1.1222072658711500	0.41416472159235600	0.36004160576889400	0.06834474073574140	0.8256518042350180	0.7055609423217280	0.8819749267330720	0.5787306914205300	0.9865938333776510
AGAP002530	1050	32.16071510076050	22.240593015915300	36.29196922450790	36.769436407717000	27.735618871990000	1.7934093903920400	22.654231140957400	39.18040389364760	20.491452657745500	27.00408722190090	28.152579395998500
AGAP002531	1047	10.153680083281600	10.959215880181500	7.1834126990147300	7.6320377584046000	12.477054908029900	2.1874233639490900	12.011631483856700	9.634983886283800	10.613822734340300	11.68846155162160	3.2505381692145
AGAP002532	1068	10.027220460631700	5.371862840145170	7.914053016875990	4.725454484358140	1.0907265848535400	0.0	5.248485268917280	11.216569197673400	3.689760274010640	6.449394108739190	5.735921567136370
AGAP002533	669	16.59179891741200	12.682386974333800	16.91683720047280	13.95598351299670	9.949997801610750	2.5865436608490200	17.294594784021100	21.32260009503440	21.794404631958800	14.894059867820200	4.2150796682408700
AGAP002534	705	108.3269949636040	78.62720140059290	67.26003254934000	67.6483998990539	62.55267234959440	42.736564196576200	79.61090290391070	89.09573380723070	84.17928996880720	80.05828347400180	50.89453568019610
AGAP002535	861	12.074794231033100	7.132606419147450	7.570532732968600	4.103077552271950	13.432930394448100	0.47288316160633800	8.01269688870351	14.920114556267100	14.371294859582100	8.621300280807080	6.776134321886670
AGAP002536	858	19.769864606827600	22.03770619695920	43.9958312967328	109.69993882324300	91.54693781523960	3.8556098687789500	38.52841795041660	31.96536448199680	28.291946470260100	32.03372762625720	74.00478493001770
AGAP002537	297	0.0	0.27207044687603900	0.0	1.1328362265532000	0.0	0.0	0.0	0.0	0.0	1.3509763475793800	0.0
AGAP002538	966	58.747683079589700	51.10953186672280	53.536290005097100	77.06012887380310	66.75498330991380	1.843987328546450	40.469925590046000	54.172472483304100	38.8355290057607	37.7287416323216	69.95867663121770
AGAP002539	3630	4.586741105681240	3.2054845377395200	4.814724059797700	4.587986717540450	2.3838879030470700	0.23834679188815300	2.811203934247790	4.3422125210654000	4.537734271528720	3.537101710026010	4.205590033194100
AGAP002541	1155	11.640662873170900	9.794536087537410	11.100927018432900	13.47265940865050	9.149152199331760	48.602716403007800	8.586333143235690	11.872849664741700	10.303727443621600	14.47474658120760	7.829515202834510
AGAP002540	1167	582.2106033962540	337.69118090496100	380.67039833987000	325.78506083420600	316.2145750572640	0.08722202273844410	231.5408490396780	394.25838566266800	222.73024476054500	298.8957027713920	244.301997160175
AGAP002542	972	7.157395085938860	4.8216929196364700	5.8216893452244300	3.028763522381810	12.41254548283500	4.502971525759120	6.94979863244095	4.702723375437810	4.702850008504430	9.425561832417230	3.7014285166725600
AGAP002543	825	31.362111485043000	16.846602070564300	18.406453290898800	21.206694161075900	31.063893136628800	0.061689757900463100	42.857001949715500	16.717518206101800	29.519155576892100	24.966042903266900	10.489866605088000
AGAP002544	1548	3.8377252982353100	1.7747851243890500	2.082235076375530	6.0857015891578800	9.675215885577900	2.0712694876463600	2.8318452121796700	4.123839623930430	2.0365188489113000	2.548789679008770	2.8894872518587800
AGAP002546	717	14.281814537520000	15.665110541678600	14.086015361857600	6.100251981481030	13.925833743258600	2.2004401092110800	8.820112997781370	22.423258131794600	10.882168292655300	12.871017336561700	8.679500364324580
AGAP002547	492	32.88792639241900	32.51905426624460	37.41590216101790	32.482697288819600	27.566499244721700	2.172307023629110	22.932171564284300	34.11946442238370	21.465405379439500	22.97071673917740	36.760528696235200
AGAP002548	3129	21.359535336774700	15.391413851844500	18.01595838149550	11.908628568538700	12.897195736256100	0.13012221225409300	13.45868676230360	19.369057184689100	13.29926863250690	14.233824624688200	7.271838107850190
AGAP002549	1656	46.117470681969	36.93799909462140	48.660928415297800	39.7200701935215	27.886355931076900	1.1063923971278700	26.731972908130900	42.7845594047983	27.413314592301700	35.45578686120010	49.616975092764100
AGAP028477	4341	11.470461605932100	9.381635810177510	10.444848015455500	7.14990328130872	7.820409467706920	0.2227567277331860	5.976240256766190	12.726703809581500	6.590467735865200	7.224969223042860	5.667149150501190
AGAP002550	1038	9.187423295349460	21.952782473656800	40.920934267822500	33.06179253102370	18.998097319831300	0.8335249080481660	54.97101823229700	10.705561823973500	18.75421967712740	25.5123683672938	21.639565372741800
AGAP002551	1869	0.0	0.12970292571779100	0.22994827167678400	0.0	0.0	0.21784505197595300	0.0	0.04216755337471220	0.0421686888458359	0.03578027244792900	0.0
AGAP002552	1881	2.410296372147790	2.6634264799443800	3.42721945585255	2.951336484967540	2.256007276669040	2.5433496678261100	3.5530783601871600	8.254012748376070	3.016776246999710	1.6353924207539800	2.067783679299810
AGAP029378	309	215.78527268365800	123.16866861536700	151.60288625976100	197.08050819035700	307.5153082700250	132.2586484307750	209.54482709943100	308.613269519022	64.27490751495970	162.3139058378140	311.22302497205200
AGAP002553	633	0.0	2.0424625016665700	1.2447357865726700	0.0	0.0	0.0	0.2270580575689090	0.9960335830311160	1.4940906057415600	0.5282253491720320	0.0
AGAP002554	2052	4.952189385303640	4.292269286899620	6.702118047000540	4.795921788072260	3.811620137378740	0.29762602495837500	5.358271398024180	6.0298984841139900	2.8421942882613000	4.366971790201760	10.519849468437800
AGAP002555	1515	0.0	0.10667316530981300	0.4255181383801090	0.38864133910958700	0.0	0.0	0.6166537147638780	0.624246790157125	0.5722416329911160	0.17656324542621600	1.6687628485121600
AGAP002556	525	0.0	0.4617424155553350	0.2728719490564510	0.16021540918395200	0.0	0.0	0.0	0.0	0.0	0.12737776991462700	1.2965003669209800
AGAP013222	303	0.0	0.0	3.545984486500910	0.5552019130136960	0.0	0.0	0.0	0.0	0.0	0.22070405678277000	0.0
AGAP013111	300	0.5211226983919530	0.0	0.0	0.0	0.0	0.0	0.0	0.0	0.0	0.0	0.0
AGAP002557	1824	35.65576357418620	29.99173940949470	60.2405219771416	75.02850720378420	54.60449965423030	11.356293014818000	39.083861962058700	49.77546774147600	12.617038158024800	47.55192323416530	52.24384702230940
AGAP002558	1365	0.22906492237008900	0.0	0.0	0.0	0.0	0.0	0.0	0.0	0.0	0.24495724983582100	0.0
AGAP002559	984	0.0	1.3139011824745300	2.547775438979820	2.5644234701699700	3.382392545364630	1.086153511814560	1.3876154768197500	0.8009263948916370	2.5630334781420300	1.1553319070000500	0.0
AGAP002560	1437	0.2719847068851530	0.0	0.3489228993675910	0.0	0.0	0.0	0.0	0.0	0.0	0.0	0.0
AGAP002563	600	0.3908420237939650	0.0	0.11938147771219700	0.0	0.0	0.7634107540182320	0.35931937610279800	0.0	0.26271093150955800	0.0	0.0
AGAP002564	1188	108.56722883165700	179.49847732646700	315.27562977630300	387.0051758962360	259.35605222974500	619.2109449258990	433.84487633152700	172.3496519819540	375.9552648648140	349.17109516812	311.27467773993100
AGAP002566	2559	0.24437172257535900	0.6631119097951770	0.4758464527801530	3.1226039597692900	0.7153383530876670	0.019888257236374400	0.5335731259048980	0.554357495362277	0.5235739549428460	0.9146410793987000	0.0
AGAP002567	2634	47.838826298851200	31.874075439768000	37.69082644854330	40.33213076865950	29.22032739930610	1.64236684615413	19.23463630618620	43.80392339587750	27.16873870281080	26.505602008430900	34.479821830985100
AGAP002568	711	166.78125178493500	139.56180745828600	132.9818992237130	134.62826472145200	104.1548556796250	58.26688736716740	91.67445123072790	142.65817073163500	91.00661382672860	133.3704371490070	132.65879281786400
AGAP002569	1338	62.10240228594680	72.7123519861802	104.71308089912900	114.28818930913500	111.99966275438100	56.37143684379770	111.0721180538990	89.59026172526880	107.26381306701900	105.45794067483400	153.26901759172400
AGAP002570	1641	8.621865485278190	5.071850725402140	6.940276035188060	13.173104256029700	5.577546756707310	1.6127304167762800	6.437531783925820	7.348023802786450	6.19555944510657	6.683257763345150	14.99152618057630
AGAP002571	1437	5.385297196326030	7.535044985923870	8.922456998114110	9.189808700060730	6.195639288732630	1.5229256517181100	8.10156422110693	7.568503619702510	5.594262007092880	8.98159536297814	7.781708882876470
AGAP002573	3372	0.16227130288005600	0.023963500214170700	0.14869579074473000	0.0	0.0	0.04527940415292000	0.23443138417145800	0.0	0.6544400429063710	0.0	1.4995111005313900
AGAP002572	525	2.233382993108370	0.0	1.227923770754030	0.8010770459197610	4.120720518124230	1.0663515294222900	0.9581850029407950	0.6004659600559010	3.3026517104058700	0.0	0.0
AGAP002575	796	10.605763459735700	14.008893637765500	26.18593719667040	21.028272455393700	17.35218366614450	11.380830336285200	34.487437605846400	13.465222847987200	29.604485623627300	25.37153947231670	29.073532097411500
AGAP002576	3225	10.519407028005	7.516736997412430	8.395571827946140	7.694065580578170	5.314918593144130	0.26827871459038600	5.682259901160530	7.50233341953565	7.4536589870153600	7.278306527447410	9.407165453008070
AGAP002577	5556	0.45021399429110400	0.43631167776557000	0.41254938302271200	0.18166974043536700	0.3444488304836770	0.1923641208829240	0.24575479287088400	0.1418487351643940	0.8085595624214250	0.2647971998765200	0.0
AGAP002578	6399	0.1343729414512770	0.3535767832819410	0.24626277634021000	0.23660503465984500	0.02600620616220350	0.07953438079056430	0.17968776426456500	0.2093748512853150	0.7266734626846650	0.271715355420325	0.6230252583656860
AGAP029605	4011	0.8769828506970040	0.6648123784173670	1.1429191583516300	2.0131779164475700	2.240423962733670	1.1546643167233300	1.7379196949374900	3.7725610055868100	2.357914119756690	1.0336939443333600	3.9758051640808000
AGAP002580	2505	16.0081403757528	11.193336600637800	9.23598019186579	9.267550016269340	8.237644886531160	0.040633972269766100	7.544989693815240	9.690154265572780	6.1037030793837400	10.651679981184200	9.238535548718390
AGAP002581	2157	57.80185701913520	26.522895358046400	25.337431848235400	6.746205164178240	19.364785359859500	0.40111212543068900	26.153519725609300	40.73919348258270	30.18069950304520	29.793819826693200	7.618517455133730
AGAP002582	714	12.80910834282740	9.959150139428800	6.1195547398689300	2.2383035106581600	6.642564183627850	1.5681640138563100	5.737032055422830	11.258736751048100	8.720236802208010	8.523071369287550	0.8171220799922160
AGAP002583	1449	0.0	0.0	0.0	0.29024530649266700	0.0	0.0	0.0	0.0	0.0	0.04615136591109680	0.0
AGAP002585	4887	0.047985515505704700	0.016534668042190200	0.10259918280974600	0.0	0.10215697558744000	0.031242510907232700	0.0	0.0	0.0	0.0	0.0
AGAP002586	2079	9.850948555461160	17.606844633549400	22.60151497235250	33.37821024665670	21.49210293543810	101.95946097437700	29.969206260810600	10.65220547826440	47.5760777841984	28.177506678084200	6.968923328687830
AGAP002587	1524	0.0	4.506836241066670	9.494117518844030	8.720385952630470	7.2068930927218000	0.0	29.566043151765700	6.15388957586818	3.930321022583930	5.441137021943720	23.86275281636060
AGAP002588	405	69.09700963863670	52.0742835320739	113.36818846447200	294.7073443378140	204.42178353800000	74.51894273791130	59.088075181349000	142.6384648632790	48.066370431748700	106.17173007143300	137.8131871504900
AGAP002589	786	61.361203226686000	37.523914495670500	31.804683756913600	7.81202997070607	40.33309461919150	0.0	48.9149786806608	45.52196615118450	23.76430945334550	38.03101546401410	2.7216610755974800
AGAP002591	2442	35.01893317203910	25.115043548786800	20.825761468221100	13.364405753796500	20.61431132377630	0.0	17.921826375643200	18.944369086837400	10.585895028886400	23.140034061579200	8.202674311600820
AGAP013318	633	0.0	0.0	0.0	0.0	0.0	0.0	7.03879978463617	0.0	0.8715528533492440	0.42258027933762500	0.0
AGAP029385	600	0.0	1.0773989696291200	0.0	2.8037696607191600	2.496205698479100	3.47776010163861	0.35931937610279800	0.6567596438111420	4.334730369907700	2.563477619531870	0.0
AGAP013451	630	0.0	0.0	0.0	0.0	2.3773387604562800	0.0	0.0	0.0	0.0	0.0	0.0
AGAP013229	579	0.0	0.0	0.0	0.0	0.0	0.0	0.0	0.0	0.0	0.0	0.0
AGAP002592	690	0.0	1.0539772528980500	0.0	2.8037696607191600	0.0	14.678139135229800	1.2498065255749500	0.0	6.167995783267880	0.2907536052399100	0.0
AGAP002593	609	2.182040855335760	8.889868345461910	7.292267604094800	7.458303530977090	2.459315959092710	19.05393014955190	9.322243255212170	1.941161508801410	9.576654646161220	12.8475854138029	0.0
AGAP002594	705	2.4392977371538200	7.335482346411000	6.908885518663330	10.61853190655340	14.398917031416100	13.860507306997700	5.912205337294270	7.378065785793260	20.793290749267100	11.098126974476500	3.310213702776980
AGAP002595	963	1086.8898647146800	669.7662442040180	606.1306304527690	364.31536619500400	637.1415998817880	0.10569896213475000	549.1653766854600	702.7532786799100	374.0970928131430	676.0942192540240	350.07529377843100
AGAP002596	1155	0.0	0.0	0.12403270411656800	0.0	0.0	0.0	0.0	0.0	0.0	0.05789898632483050	0.0
AGAP013190	4551	1.9924269285915100	1.4204337107832800	1.448002102771540	1.0904575476758800	2.5962148186042000	0.03354914322207130	1.1527275084818400	1.489290161312020	1.3161523266134700	0.9551233571383540	0.14956332512272400
AGAP002597	5757	9.382381047129740	9.600584877883200	11.471570865101200	20.863903467988400	12.212922327687100	2.1570519828666400	12.557765932236100	11.622489579899100	9.582993853918200	13.660419514554600	20.082581243734400
AGAP002598	1809	3.586499499712440	2.9034383509905700	2.811305113620560	7.48601849711087	6.393451116428870	8.862148056596390	3.4164141895899000	4.835842153435270	4.3567318658301400	3.585800405142280	4.730183759910720
AGAP002599	918	1460.6762693162700	1381.9578286909400	1722.9946345364300	1454.2951651939400	1666.040557143950	974.3050538210890	1502.2524678459000	1402.203302270250	1565.4480801128300	1705.4155882597500	1539.3823392534800
AGAP002600	1287	16.64191367825120	17.14043815319050	21.65006751983440	9.99945823053688	27.994226040959600	1.9376911135401900	20.213459852247500	27.862530343503000	18.31015583248430	19.06955075237050	10.501955186597700
AGAP002601	1581	1.9776952500643400	1.3799702172668900	1.9934668005072800	1.0640492071040500	2.420945859794190	0.0	1.0000033237522500	1.3957700210028100	0.7477540745053820	1.3112417491211600	1.6606029367583800
AGAP002602	1476	61.27428476011070	42.81128019562850	52.16873517911060	20.45840057313370	35.74061456268630	0.37929170253841700	41.38502299286970	48.803114995397000	42.98420728967360	46.983497551335300	15.810980084402200
AGAP013296	402	64.556990994824	41.407497713357800	41.5162452342417	41.0103622015639	60.43881127329160	6.076901524523240	45.22776226567560	52.34472385002240	39.406639726433600	51.901688338348000	30.961202792142900
AGAP002603	2118	25.465627612637900	21.593761218487200	23.436647040949800	13.502573436891200	14.221379648244200	2.2106952902007300	13.979186303527200	20.502808143905900	15.331006201407600	23.554062127981000	6.702870168925760
AGAP012994	801	41.76788668759470	30.46577610749000	30.404271477263700	18.061737140213300	24.099863589144800	0.38122884095791800	22.51914192304680	32.66579801427700	25.779125114421000	23.292957363601700	5.098596948565670
AGAP002604	558	48.049754179688100	48.0774809028046	46.5972864618576	33.46434756342230	43.98928799589810	8.391133735923210	31.42434687063900	62.14499855417260	50.56479219377510	44.10284076613970	21.43407864667760
AGAP002605	2157	51.278763437038500	37.19948459115830	42.17370700820320	23.475234155117300	23.145161784692600	0.49549144906143900	27.019750952190000	50.49467748244770	30.948005422614100	31.90201935657370	25.605431446840000
AGAP013156	774	3962.6533559699700	2465.176537776390	2300.2682248173400	772.4494088523960	2629.6161753013400	0.0	1852.212463533520	3733.4494728650100	1886.1219319192	2333.222551919720	666.8434057768000
AGAP002606	789	140.58424125820900	132.01209808478400	144.43797037270400	165.56099935729500	130.5577800894430	61.730806218457800	134.1641168566340	161.0184860568150	117.87030387120800	158.24145199755300	138.0304573147820
AGAP002607	2613	12.08573881460100	12.060436227191600	12.36304166434010	11.202202547993900	8.024541855041880	0.9349079268497290	11.193493002207300	12.969306399026000	10.013780627000400	11.593424466110300	8.298495459913300
AGAP002608	987	14.01804219078660	11.707298834115800	36.068446457727600	52.15522894711640	36.92462330070400	2.629783752443760	33.63840967770880	14.372855426870000	19.64343135299430	23.307421729059400	46.59913932778310
AGAP013336	306	234.24976197324500	232.64423829491400	268.7253655168670	227.05036664255200	268.6548180933930	551.5185316611020	212.77343447655900	228.191782124185	228.19792678183100	216.35488860499200	251.03806124205300
AGAP002609	510	45.981414563995800	51.968656182110300	66.85362751883040	56.40524846858550	57.10274473645000	19.359697552880600	56.36382370239970	60.112823868831600	57.48733324797380	58.87475453554010	62.72773834073580
AGAP002610	3447	2.381108935211270	2.5083048248545500	2.327367363579820	1.4885113081276700	1.0138346323965000	0.0	2.543484994751460	2.5150064689025500	1.4175872718531400	3.2204736431853100	0.47955844729453300
AGAP028478	345	3.6252013801179300	6.089646350077610	3.1142994185790600	0.0	0.0	0.0	1.8747097883624200	1.1421906848889400	1.8275543061534400	0.5815072104798190	0.0
AGAP028479	561	5.0161543160722700	1.8724848402645100	9.57605436194095	12.594473342267900	2.0764634449618200	2.4494462695772100	5.764481969563610	7.305134006027680	7.1648435866243	4.410540428862090	7.279814894476110
AGAP028480	519	0.0	0.31138698544194100	0.5520530761257670	0.324135220892389	0.0	3.62828489385672	0.0	0.0	0.9111361786458650	0.0	0.0
AGAP028481	810	0.0	0.0	0.0	0.0	0.0	0.0628321608245458	0.0	0.0	0.0	0.0	0.0
AGAP029096	453	0.5176715546939930	1.42701850282002	2.3718174379906700	0.0	2.938873522859870	0.0	0.7931995057456910	1.565784581271600	0.6959229973763120	2.0667254058995800	0.0
AGAP002612	396	0.0	0.0	0.0	0.0	0.0	0.0	0.0	0.0	0.0	0.0	0.0
AGAP002613	414	2.45456343445485	0.0	1.038099806193020	3.8602625763524700	3.2157239271872400	19.915063148301700	0.0	0.0	3.4266643240377100	0.6461191227553550	0.0
AGAP029201	1791	1.265708396429370	0.6767581467519570	1.0398386668399100	1.5967867414481000	0.0	0.0	1.2840000039407600	2.02418382682161	1.8042124274525700	0.8587864722049810	1.6287693051771100
AGAP002614	2640	4.855916053197740	5.69307410088112	2.767479710600930	4.2056544910787500	3.6560588513077700	0.0	2.722116485627260	4.179379551525450	3.4331542185908100	2.35576500609154	6.924490596055250
AGAP013074	2709	219.0966029285770	111.58775042587300	152.0626530061670	118.20543852002100	98.25719243798000	0.07514809932503820	74.17179590870600	135.83214958822700	90.4214368916617	70.32931521061480	86.9717715683705
AGAP012958	1803	6.546549705256640	5.781383822053070	7.5482465109209500	11.429676653514100	5.86093776496294	0.7056856664986430	6.177981508145720	9.70386961238426	7.955638857693760	7.084196271874230	11.16370948222310
AGAP002615	843	44.78687959489560	41.792344373513700	42.994325781047500	12.27272840813020	32.275969292315700	1.0263331607995200	37.33852591530860	54.410549850261200	37.20959101096230	54.1808823809459	7.036167471724200
AGAP002616	1764	7.799115214029230	5.909203532404590	5.603620382409260	5.435879954455520	3.3490288093729400	0.577030048388686	6.436787009551260	6.254853750582300	4.646587904250680	5.724417636044250	3.52789215488703
AGAP002617	1167	8.573741053235210	10.109270537651100	16.879129239513700	22.487818358467300	12.976562042936200	1.0030532614921100	15.148683208447000	13.439091940197100	12.831639328230300	14.78433499137640	27.496473077373000
AGAP002618	3573	4.878688570168160	3.9576998254637900	5.432809481109230	3.3193242834710500	2.491781040556610	0.0	2.7152597690387800	5.117321154128800	3.066063768247570	5.277995755908350	5.851124661797050
AGAP002619	1524	39.49453521277600	32.07806971582750	35.4384386594475	32.89462042890990	25.988493273754400	1.3024067981938300	19.56923111321010	32.06228182385100	22.90963438164060	29.619092659774300	26.223506437230500
AGAP002620	459	14.475630510887600	37.673754820364500	41.822530754076900	117.28186816080200	66.52922958183220	15.745000300739100	54.9547281098397	12.70593820706520	84.13618067953150	66.72763567749910	50.63130517877700
AGAP002621	705	0.0	1.0315522049640500	0.10160125762740200	0.9544747781171630	0.0	0.43314085334367700	1.325149472152160	1.3414665065078600	2.7947971437187000	0.37942314442654900	0.0
AGAP002622	1824	1.9713523129958700	1.0189217229222700	2.2776729300353400	1.1989804470180600	1.7790939736967300	0.0	2.4033423182314300	1.9011463373480400	0.8209716609673680	0.5866081509226250	0.5331004798194830
AGAP013538	2664	1.9366046224025300	1.57727326634893	2.554333419517730	2.43119666526324	0.9682479561167670	0.0	2.346905834905660	2.070863741746840	1.834242990269430	2.309439296875560	3.3945533255532500
AGAP002623	2667	209.1231975830470	146.67290247397500	164.85118339650500	150.81694620426400	105.70109869325300	0.0	77.73801275264890	159.42489441444800	102.01103887187800	98.24135876486390	105.58675654114600
AGAP002624	1086	15.835220116882500	20.684869720780000	20.90824775401460	21.454259558541700	15.553399533187700	0.7029564954127360	21.572397165656000	19.739074377528200	21.98934039983310	23.707395712701700	39.844106580099300
AGAP002625	1275	0.55177697476795	0.44363486984728300	0.6741542270806430	0.5277684067236080	2.2188495097592000	0.1995845108544400	0.8454573555359950	0.5563140512282610	0.37088602095467000	0.1573490098945390	3.8895011007629500
AGAP013226	4560	9.771050594849120	8.045051516638460	8.922194650069470	6.345373442680220	6.5142210113818600	0.45760001337350100	6.587521895217960	10.542720598021000	6.8443111103805800	5.000834486615380	9.148004233702330
AGAP002626	1083	69.86797396723130	55.43680293867260	60.84817700566280	60.968398439461100	56.70051725077180	9.163748663192070	62.64034922272230	63.45644425521510	55.59865697321390	54.33843924335890	42.73782372952830
AGAP002627	852	23.211979347388000	23.61552318993400	16.646149709165500	28.136420891019800	10.937990541066500	2.4491268321398700	23.44854144520610	22.940336854248300	20.258342957955300	23.86090619527520	19.63011118929660
AGAP002628	1479	0.0	0.163904508564267	0.5327368173769450	1.1943035065943700	0.0	0.13764449024444100	0.7288425478758580	0.0	0.6394586568183960	1.1755960509362100	0.0
AGAP002629	2250	218.83679181139400	1304.2991926330100	3387.0594505897300	3740.5277961631800	2121.663901231750	1.0405005832544800	4292.572994674470	921.4250234717810	1486.6286192262800	2509.057590298680	6005.000749467920
AGAP002630	309	385.5296079365710	385.71929131139400	318.2733376676640	347.0685745064990	354.10037686084300	1313.6923784356900	389.7859380895080	422.3665903500010	479.511214794144	396.2623487853820	321.2929307345450
AGAP002631	180	3.0398824072863900	2.693497424072790	0.3979382590406570	2.3364747172659700	0.0	0.0	0.0	1.7513590501630500	3.940663972643370	0.0	0.0
AGAP002632	180	269.2467275025090	430.06175537695500	127.3402428930100	1098.6104120584600	585.6838185135220	2283.446388685640	110.98976284064200	356.4015667081800	379.17944447879500	220.31046788150700	608.8149639666450
AGAP002633	1293	0.0	0.0	0.0	0.0	0.0	0.0	0.0	0.0	0.0	0.0	0.0
AGAP002634	1251	0.06248473601821980	0.0	0.1717719103772620	0.0	0.0	0.0	0.0	0.06299852698428220	0.8190029039866310	0.05345589864522720	0.0
AGAP002635	1260	0.0	0.0	0.0	0.0	0.0	0.0	0.0	0.0	0.0	0.0	0.0
AGAP002636	291	0.0	0.0	0.2461473767261800	0.0	0.0	0.0	0.0	0.0	0.0	0.0	0.0
AGAP002637	270	0.0	0.0	0.0	0.0	0.0	0.0	0.0	0.0	0.0	0.0	0.0
AGAP013045	324	0.0	0.0	0.0	0.0	0.0	2.3562060309204700	0.0	0.0	0.0	0.0	0.0
AGAP002638	2331	1.307836887856250	2.253247523355610	3.3494417170217500	6.711726600949350	4.78323414265979	0.611339943157743	7.244963825324540	8.249644946713960	3.55014772310213	2.3237836403344100	13.015061598434600
AGAP002639	1227	0.0	0.0	0.0	0.0	0.0	0.0	0.0	0.0	0.0	0.0	0.0
AGAP002640	1224	0.0	0.0	0.0	0.0	0.0	0.0	0.0	0.0	0.0	0.0	0.0
AGAP013517	612	0.0	0.0	0.0	0.0	0.0	0.0	0.0	0.0	0.0	0.0	0.0
AGAP013086	612	0.0	0.0	0.0	0.0	0.0	0.0	0.0	0.0	0.0	0.0	0.0
AGAP013456	612	0.0	0.0	0.0	0.0	0.0	0.0	0.0	0.0	0.0	0.0	0.0
AGAP013225	612	0.0	0.0	0.0	0.0	0.0	0.0	0.0	0.0	0.0	0.0	0.0
AGAP013322	612	0.0	0.0	0.0	0.0	0.0	0.0	0.0	0.0	0.0	0.0	0.0
AGAP013353	618	0.0	0.0	0.0	0.0	0.0	0.0	0.0	0.0	0.0	0.0	0.0
AGAP013110	612	0.0	0.0	0.0	0.0	0.0	0.16632042571203300	0.0	0.0	0.0	0.0	0.0
AGAP013484	618	0.0	0.0	0.0	0.0	0.0	0.0	0.0	0.0	0.0	0.0	0.0
AGAP013247	618	0.0	1.046018417115650	0.1159043472933950	0.0	0.0	0.0	0.11628458773553300	0.0	0.3825887352080940	0.0	0.0
AGAP013316	555	0.0	0.0	0.0	0.0	0.0	0.0	0.0	0.0	0.0	0.24098497010875400	0.0
AGAP002641	315	1.2407683295046500	5.130471283948170	0.4547865817607510	2.403231137759280	2.3773387604562800	0.16156841354883200	5.247203587532920	2.0015532001863400	0.0	0.6368888495731350	0.0
AGAP002644	5374	18.53117745863460	14.825763640504900	15.3547594705379	22.53867684091330	15.715474407370600	0.32199436343654500	11.67420228275930	15.662507620177900	12.18716695670500	12.157655867781900	10.458371958694600
AGAP002642	2451	18.21059123511660	12.494926850961900	14.232259399226400	9.91786330413511	7.638328330719390	0.0	10.760523135840600	14.373148630775100	10.032534960952500	11.186481017594200	7.53779283093595
AGAP002643	468	0.8351325294742830	36.085959078923900	32.44727342946900	394.3250407447340	14.045601864661600	0.0	93.82228153795280	5.051997260085710	79.99211055579480	27.57810371068290	151.67392113017900
AGAP002645	1089	96.61586116192400	69.08115982952520	64.26209571615240	71.36868227285150	51.7273112295791	5.74836380436134	61.371353494141800	77.50849350101740	45.44971487272790	65.21531277860450	55.18162718713280
AGAP013264	630	0.0	0.0	0.4547865817607510	0.0	0.0	0.0	0.0	0.2501941500232920	0.25020088715196000	0.2122962831910450	0.0
AGAP013050	615	0.0	0.0	0.0	0.0	0.0	0.0	0.0	0.0	0.0	0.0	0.0
AGAP013113	624	0.0	0.0	0.0	1.4827628013418700	0.0	0.0	0.0	0.0	0.0	0.0	0.0
AGAP013369	633	0.0	0.2553078127083210	0.0	0.0	0.0	0.0	0.0	0.0	0.0	0.0	0.0
AGAP013448	612	0.1277261515666550	0.0	0.0	1.0995175140075200	0.0	0.0	0.0	0.3863292022418480	0.0	0.0	1.7477333377611300
AGAP002646	1032	47.41610598740730	37.818583018231300	41.22825451223550	29.667795247144700	32.73448041287190	1.4301622652796300	32.72870286207660	44.8276640601326	27.95122120130760	40.37023652599480	27.795611064076300
AGAP002647	1251	40.8025326198975	69.50127645808920	76.38124281442250	126.20325307361800	92.05298925379890	17.45287575133610	65.83213509413380	64.8254842668264	46.11616351678570	92.95980774405010	71.50961256398710
AGAP002648	8748	0.35742297557747100	0.3048196673333400	0.3438972608993330	0.30768391338481900	0.6087378627597250	0.05236013402045480	0.5503977640349220	0.702705791732086	0.33334377454916400	0.3287097800437480	0.32234662757809100
AGAP002649	6600	7.402311056703880	6.537852838431220	8.476084917566000	6.181037661130890	5.1310894913181500	0.061689757900463100	5.0849135951517200	9.409574533148720	5.827406117121100	6.616406662270000	3.3885805044525700
AGAP013321	666	73.59097565129600	32.3947663165511	42.6976996862543	22.859563450007600	56.72058994542090	0.0	32.58692239731080	56.68249898838510	37.15821283513560	45.68673391645130	21.024330274394300
AGAP002650	741	16.03454456590620	10.57770243461780	9.473186085664230	6.69726356204173	3.368698648419840	0.06868292883654800	6.109884128063770	14.14559232824000	7.551609772137080	8.663751152087990	8.004708743135630
AGAP002651	16485	7.615314409622170	7.440817269777060	10.767144741431300	8.801642701984640	4.497258674238960	0.41061017201263700	5.083001425973460	10.637235359270500	7.955432029697980	6.437850982627810	6.187574544586500
AGAP002652	1293	487.2074044478830	354.7167373326480	357.03648438752200	199.19124596571000	324.7834534731630	21.097610938580700	285.1767546455460	386.55866923900300	271.6711419345940	373.8286337935310	167.70277367945400
AGAP002653	1491	37.17062305431530	31.37897401485200	31.80303349918490	30.858390430852800	30.637534729823900	0.6144150937772490	25.06318921173110	39.11486007406400	20.5622841765026	29.15336283257310	35.216810771495500
AGAP013344	792	0.19739496151210300	3.3668717800909800	3.2558584830599200	2.2302713210266100	0.4202366495756060	0.0	0.6351605133130270	1.791162664939480	1.6916991801751800	4.306237107909270	4.788211582378630
AGAP002654	3821	30.82956973868120	34.68203958764230	33.89296703014690	50.9389400280357	28.417939775933200	3.1167777447486000	24.31823885375130	39.33338835114940	26.19546320469550	29.017529396018600	35.0167071097214
AGAP002655	2292	45.018453002446200	39.16852929508990	52.25283527088840	70.75481552181350	47.266722213784000	5.3958351723801700	44.55434846789490	49.72117512832000	35.69292498781690	46.15776911107920	58.63100481298430
AGAP002656	6147	7.998686610262040	6.651584658764430	6.2691298203184100	4.132447230537760	5.021920254518440	0.07451544695151110	5.389498369396130	6.654138704499420	4.61571182740072	6.560048399336760	2.910640159998300
AGAP002657	867	150.0256349695860	136.81848507054900	121.28166732284100	68.7845221262937	116.12490946404100	6.339743285964550	106.09660932216400	161.8037599977620	126.71939049284500	116.77764753937900	94.09721521165270
AGAP002658	267	518.1950427830090	491.4876198532820	332.92677267603700	148.0642405098890	414.1644660772440	9.721335444426920	378.9675517248990	528.0642709115200	251.78924109848600	524.9681573560140	111.44076187579200
AGAP002659	1401	4.1846041091430900	23.128318352316700	30.216039969125700	59.07728792607400	22.806161984677000	3.560040632585620	12.721085692147600	14.682164199975000	29.47762914582620	27.971285449132800	64.13096033377880
AGAP002661	960	17.262189384233400	15.235094804911700	21.33943914105520	37.5880370140163	24.09531889504130	12.246380845709100	18.190543415204200	15.8443264069438	20.113805693700500	19.853019607787600	34.13442372284150
AGAP002662	1512	105.62040404908300	84.17179450227460	92.80488684055330	65.310031382625	73.19121646775130	18.748667988895700	77.80500247093660	90.01777022713030	61.611968461170100	90.66820427950880	56.271717314278800
AGAP002663	1182	33.529087320395900	20.030323483587000	19.816113305527100	12.52445330676580	13.02306977491920	0.4305757213864810	20.185115544184300	18.802661883730200	17.002864856583000	19.23598302010230	9.625034449857560
AGAP002664	888	5.721786384371100	5.368795541226170	9.356926631496540	6.630536359808840	2.1551325474857100	0.0573131196710384	8.09277874105401	5.946337315587370	6.212758515428730	7.455472512739570	5.146580848419440
AGAP002665	3270	34.30326019231430	38.00549576352250	25.387730764850700	21.169747071301600	21.119783177753800	0.5914293303301280	28.6576432072201	24.60739803050190	24.05371648133380	25.235990287214400	23.937678792921800
AGAP002666	753	7.99331629007577	4.185115519475650	7.229475941137040	4.691566762956370	3.204513734213980	0.27035352067932100	3.8174701312382300	6.0704477037523900	5.2332854882382000	5.683788936429570	16.658221845897100
AGAP002667	516	826.9793053842060	675.0969415801040	1043.6162202794200	1320.7059180899200	1163.2834566426500	376.77378299091000	1077.6795861563800	1062.5760097660700	804.6285972048550	941.1513889302550	1336.8275585664900
AGAP029550	858	110.51080999116100	98.6987867282616	102.6012839918110	79.89763194007410	91.83787088033050	71.77366063419270	94.14335168753960	104.53041603595500	95.25567691447950	107.32467868943100	87.37777822518170
AGAP002669	2202	6.496284319191240	3.449438118022370	3.4155463650628600	2.1391158174424100	1.8893473346042200	0.5315908974392770	2.349772486775790	4.438048819214260	3.221251203795670	4.494665178186430	1.8988254692643800
AGAP002670	1803	107.38942794649500	76.63694833884310	91.85024175394340	74.87604501587790	64.93180657718780	11.43210779727800	52.01461850406560	90.394605218066	63.55768625871830	62.385435231897600	47.29745514932210
AGAP002671	1803	10.578530649553800	7.977413335856180	6.992059925905720	5.971422904693060	5.21485013732923	0.846822799798371	5.221390823013480	10.22840310494560	6.906543623712170	6.639115877829770	6.9570943150086100
AGAP002672	3102	0.8819774876072700	4.376282081665650	1.8703867881408100	5.9112358417483400	3.4602464550161600	3.5602865596809800	5.096728739046780	1.2195150059162400	5.183078339260130	4.009812776326030	4.482581055843830
AGAP002674	2202	9.123197104000810	6.825483935661290	8.522601406156860	6.722935426247590	2.3805776416013200	0.09245059085900470	5.5154381981265100	8.482399759304670	5.010835205904370	6.529412252095150	9.626603541851990
AGAP002677	2727	68.27911262759250	52.921742567590800	57.86521350934440	47.40807446122500	39.26924256133230	0.0	35.2599431775243	52.251768361300100	31.559993092237300	52.723746898106100	47.45990067029230
AGAP013200	3045	0.3850660332945460	0.6368860904211520	0.16466410718923700	0.552466928220525	1.0110521165158900	0.0	0.37760985337568300	0.5176430690137080	0.07764855118509090	0.043923368936078300	0.0
AGAP002678	2619	11.1328044960022	6.3249366773759600	6.4818809204560700	5.491919953985990	7.879076151493140	0.13602838941396500	3.0183376381296500	6.229060539239700	4.06254017798285	4.417367679456280	5.1607546105961300
AGAP029115	1710	1.462800556889690	1.0395954970105500	1.0472059448438300	0.4918894141612570	0.34061286334022800	0.26786342246253700	0.5043078962846290	0.41479556451230000	0.5991652823902190	0.31285768049206600	1.7059215354223500
AGAP002680	3162	9.492937200308820	6.976516098404850	10.420394639015300	14.098651994128600	7.999647188885160	0.6438210027562570	7.159114704135450	10.443350692860300	7.352915065969590	7.507916466742130	13.407831119012100
AGAP029129	6768	5.370612915608560	4.739886867716740	6.021991207290800	6.127032104319810	3.8480712353425800	0.6843023898311570	3.642037411443850	5.950428687721520	4.4367404656534300	2.954362504779640	4.453846561896110
AGAP002683	1413	11.340780591332300	9.950500037975910	8.262921811927020	5.655161736057760	7.243059705424130	1.044534648102320	7.069411645900770	9.593431739746620	4.964176837441750	8.471568243260490	9.909556944618980
AGAP002684	2259	14.602508547238000	14.66578942722240	13.82478732603400	17.798165973755100	11.565716236128600	0.7660016419247420	11.675096151370200	16.36229869574640	8.303479641337940	14.505503014846300	14.118596293163400
AGAP002685	393	811.5193165798350	613.9529242962860	769.8738348951460	1018.9883476858000	748.8617095437290	266.6433829556470	712.970100470641	734.7686518851980	702.7016061141150	703.4461652270000	651.9615394726700
AGAP002686	1698	25.503708030842900	36.59539786416920	45.137166484823700	64.29846324405430	37.09516516978170	14.357037737523900	52.861001266477600	34.67133950013590	39.96362403352110	44.976055331162900	53.14277122361630
AGAP002687	3687	1.2084619124630300	1.2930540929234700	1.1267901883331900	2.007581205396960	0.8575699895326440	0.0	1.6177655663971900	2.2016678051276700	0.8336636557260170	1.451007956716660	0.158238449990356
AGAP029101	5493	31.378360184441700	24.493026821852500	30.39631070968120	50.88436145586990	25.963326459088400	0.7782814896235390	22.921083085093800	25.911696706126100	17.231885786072000	22.242412608385700	36.25386061515800
AGAP002689	2001	6.758187917676750	2.5844652944626400	2.5415546979208400	2.1858474116551200	3.0771151372222800	0.0	3.196344275177310	2.4419249125211900	1.9693473126653500	3.475675281028800	2.9156679915764200
AGAP002690	1875	7.212338145744630	8.14513621039611	8.442658103806580	8.613180397729280	7.765973284157190	0.515726376047872	7.780462223879250	6.304892580586960	9.037256043928780	8.060465280197600	8.764342480385850
AGAP002691	1026	4.037939037247590	3.7803472618565400	7.260627884250590	8.116175333660740	9.245206290663330	5.803707486688310	11.697141483268500	8.679981257387020	7.06707768973079	4.953579941124390	22.27175337912510
AGAP029388	1254	0.8726935140535090	0.2577509496720370	0.8568048639631380	0.0	0.06635315519614830	0.12175610111933500	0.40115400840822700	0.8170215664636220	0.5656455463124450	0.4799521234821470	1.0855864316324000
AGAP002692	6876	19.530732893485500	19.68415438622130	16.823829537975400	16.086200278558900	13.976718934183400	0.15543558109737100	9.542134682427420	21.91491167481510	11.828869167446100	12.866988734504400	12.487018149991600
AGAP002693	1842	125.23070708099800	94.84269431344250	109.34876720739400	109.86758637932100	81.30963187228330	18.318542523130200	92.73639055334970	109.61682133186600	86.21539527553070	93.23056970624330	105.31426026088600
AGAP002695	3504	18.962084487720900	10.769377543167700	14.575170138492600	16.827418939761400	14.67518190315910	1.2055382911627300	8.92145711214139	18.308299659666800	8.77202596650064	9.027136048530190	12.210191811755800
AGAP013355	345	0.0	0.0	0.0	0.0	0.0	0.0	0.0	0.0	0.0	0.0	0.0
AGAP002702	3876	0.0	0.0	0.018480104909008800	0.0	0.0	0.0	0.0	0.020333115907465700	0.0	0.0	0.0
AGAP002703	699	107.80306464588900	62.42440381971270	84.54053142709240	34.29503662253060	55.47123774398000	0.0	55.208728173734600	73.0609869853425	41.49254197232500	61.22879927226710	44.515034057372800
AGAP013309	1059	0.29525365347986000	0.15260608634973300	0.06763823099841200	0.15885380513989600	0.0	0.0	0.3393006384351260	0.22326106871766900	0.29768944080403100	0.0	0.0
AGAP002704	1299	61.19882035388170	42.79737246563690	46.704901442139000	39.30457699899610	50.92336490353820	21.235238833866100	52.33504692736670	50.113946031224300	53.270253548589300	56.62868523918180	56.141759537571400
AGAP002705	1983	12.101714705471200	7.946021145146650	10.439106523093800	7.2109053301400600	5.2030510440646900	1.0779375245844900	7.17551552883046	13.870445730111300	9.101483103735050	6.677215926689600	5.295841135683290
AGAP002706	231	146.1850686398210	160.9102357238290	86.2027293610151	62.265534023763300	78.16401682106270	19.608530189790100	87.7299255939299	170.92809431136700	90.07231937470550	151.98483910268	33.25439252816810
AGAP002707	1599	0.34220064622360900	0.0	0.35836841339496300	0.2630177918123040	0.31222085034135100	0.25462939471110500	0.13482903418491500	0.19715111258871100	0.7886256855821620	0.0	0.0
AGAP002708	1137	0.06874969635777740	0.07106853361669630	0.06299814127292730	0.07397809131185130	0.0	0.22380848842516300	0.0	0.41589001191206900	0.0	0.17644677890548600	0.0
AGAP002709	2046	1.0315478633858300	0.43443506839883700	0.6651753890122420	0.657775873482502	0.5693528800701760	0.09949960951687610	0.561985338968208	0.8474317984659900	0.4237273088863830	0.1307396465399400	0.0
AGAP002710	3072	8.11709671811684	6.155062472978830	9.046877607877440	6.680857394682380	4.4962038405765	0.5632805042669240	6.713845113379100	7.59378338156633	5.567214075934960	6.204068627433620	7.723293201384760
AGAP002711	4814	17.569217687788500	15.274715346320500	17.54267913037150	37.18168989204640	16.385562956364700	0.7400464309829140	16.809041025830900	17.238917447439900	13.490266362518200	14.460975426379600	33.20699942695410
AGAP002712	711	16.27134163755460	15.342706845984200	22.365137596715400	31.70507464441930	14.511463038509500	3.292723364729360	22.03421209294230	17.291899482622500	13.080122328324000	18.24673117553410	11.898262860983700
AGAP002713	561	40.96526024792360	38.74603246393480	35.75060295124620	46.4796040012268	35.89315383434000	23.768700838119600	42.529066975447000	48.04530442425890	31.328629800337600	45.416646037742000	37.43904802873430
AGAP002715	7605	14.328304567226500	9.328957547676170	9.983776439836610	7.244454152943010	7.494634685330630	0.13384365619429900	7.758085674698150	12.176608780719400	6.808721183502150	7.694170026894390	4.960967873425460
AGAP002717	2121	17.653307816813700	19.16307219672720	16.649241446142300	12.412728483806200	18.71271598576980	1.3917279186879600	15.145286291178800	17.12962918228780	13.228442944469900	14.724113502507600	14.120301025872100
AGAP002718	1803	26.186198821026600	50.01569260008700	92.20779027288170	173.49782642619900	90.95990814757440	6.322943571827840	89.16222344336760	30.073253573515200	54.59666446845880	120.83932698306900	106.13613652664300
AGAP002719	3372	3.314970901692580	1.7014085152061200	2.6127974659431100	0.9478936575385080	2.2948510276646500	0.06037253887056000	2.024634681480770	2.9449008939574300	2.173675856796160	1.5072280603777000	0.547898286732622
AGAP002720	1152	13.978030712075800	7.645604667289950	11.129835682543400	14.383922478168600	20.729485979846700	7.642943312798270	9.170129910956820	17.855652816115400	5.131072881046050	9.810410274023690	7.090236381599130
AGAP002721	1179	25.989834321837800	24.39911152595200	29.344149483456100	57.85896170084590	41.14469669814290	14.89266101986370	23.52795236228670	32.95496227978560	16.31080592578420	34.03222860314460	39.01047541689730
AGAP002722	1197	0.0	0.33753100552290600	0.05984033970536200	0.0	0.0	0.0	0.2401466172783950	0.0658405657956032	0.658423387241999	0.11173488589002400	0.0
AGAP002723	537	0.0	1.3542724478578300	1.467258385289570	1.4097165891884100	1.5494759146363100	3.8857654766911800	0.1338247210811170	1.9079051105128100	8.218889477393980	0.8717193751140680	0.0
AGAP002724	1176	0.1994091958132470	1.9239267314805600	5.17725796200855	5.9365531081553700	1.0613119466322700	0.0	1.9554795978383600	0.1340325803696210	1.5414161797754700	1.7059522756423300	4.134248619008240
AGAP002725	2631	2.9413424823719100	6.695352775916390	9.12036374768211	8.184321928667120	6.989249453488920	0.8898237599097590	10.188227083720500	11.203106352810400	5.631659649235670	6.278111863808160	9.79397369538371
AGAP028482	969	0.16133829671577500	0.0	0.739204196360354	0.0	0.0	0.0	0.0	0.08133246362986280	0.8946811908994220	0.4830890654656910	0.0
AGAP002726	600	3.126736190351720	0.9427240984254760	2.984536942804930	6.588858702690040	5.685801868757950	54.20216353529440	5.030471265439170	4.9913732929646800	4.466085835662480	1.8947443274800800	11.182315664693500
AGAP013513	531	0.0	0.0	0.13489432509852800	0.0	0.0	9.872103912602370	0.0	0.445260775465181	0.0	0.0	0.0
AGAP002727	933	0.3351271372295520	0.779468707931032	0.7677265447729720	0.0	0.0	0.0	0.0	0.6757655499021400	0.0	0.143351188006815	0.0
AGAP002728	1254	172.2946337745640	133.77274287978700	163.53548836843100	165.0065398413670	131.24654097798100	155.44195576235100	142.0658266919990	149.51494666284300	124.00207365271700	157.4776245158650	159.19349601009400
AGAP002729	2847	26.577806746228200	19.89611901238170	22.81959963855910	21.212925357179800	18.909320769417800	1.1083354817733400	15.927680106839900	22.560974065588200	15.004143822779800	21.727372502560900	15.574398506743100
AGAP002730	393	520.1281894255560	436.9222920728760	343.7457510919140	157.73879694275000	465.36557466132800	589.4903735862580	376.14247157427800	507.15882112927600	348.14211992411600	426.0835021113710	110.59840916291600
AGAP002731	1386	42.58091312618230	27.86778720144570	26.925432851971700	16.385666848358800	24.793962324960700	47.479081526963600	28.258161612702000	30.76250799150020	25.361271743130500	34.49814601854480	29.185289644974500
AGAP002732	2325	3.8663942138757800	4.796163155123160	4.960107848171290	7.669666684805970	2.4335768816713800	1.6855233852158800	7.789116798099360	4.372748080084510	3.322022101669250	6.557900670443380	9.033679975965560
AGAP002733	726	11.413017774699800	8.681520623044520	9.964900205728850	3.2440310124023400	5.959719757617680	0.0	5.048288755163280	8.901535668184070	6.296377697336510	6.816289753695950	2.276911801410820
AGAP002734	1332	7.511678535379500	8.796331677715190	4.24825979246107	5.304429087847070	7.8709188690782400	1.146262393420770	6.2584155597484300	6.508428902632940	6.981957188767520	8.836115570654310	5.037079128240310
AGAP002735	9783	4.945951399948160	3.9977085349623700	5.886703960785440	7.815475687193260	4.541803274346110	0.13005737061198500	3.900615122367080	7.355063536333300	4.688677158496250	3.957851130511990	3.776986656163550
AGAP002736	2340	30.031365759895200	25.381033419147400	36.36543474925390	64.0553530179686	28.482347072389700	4.763161114814610	35.01060587668290	40.247578172016100	24.58704871820220	25.320414391362700	70.85042069231660
AGAP002737	20470	2.1651922568752100	1.642151824740030	2.0540379311302300	1.6271999789615900	0.9389733208739160	23.383416842668800	1.039164976320750	1.6555348129289200	1.7672347468913600	1.195683365368620	1.7528406279696200
AGAP002738	1728	12.756649387719700	8.604227882454740	12.103955379153300	11.195608020232800	10.689769773579500	9.189203520589830	5.739128923864140	10.62673590333310	8.757031050318590	8.591365210387610	19.751372777311900
AGAP002739	10653	0.2788321957039450	0.4854515210945040	1.3649360729696400	0.9790691014620570	0.6873372178921760	1.194359576360700	1.1063245598584200	1.79032198031311	1.1245300363123800	0.6905159309649590	2.2271619933027300
AGAP013044	891	11.141848938683200	7.436592214611740	5.627409723807270	9.157092831305020	9.43197813491915	0.8568021930619880	8.79142805728507	10.437392319153500	8.757031050318590	10.507593814506300	13.42336238478800
AGAP002740	633	154.23750006908700	99.18708523718270	92.33676380393640	72.28676281664580	108.57640373584700	7.396923577638470	89.91499079728790	133.84201271980600	85.2876720777474	92.01685582576790	48.84918444086170
AGAP002741	14706	1.4192142030870200	1.7473116704511400	1.8654877994194800	1.3555557111188100	0.5431700146289350	0.1038230319622240	1.0457547461716100	2.224033065537530	1.3666113328220600	1.273258002002600	0.9124696584817200
AGAP002742	582	126.11706540980500	133.84183076320500	123.56598311654200	96.68669603201650	122.37984409496600	86.48490672669310	161.01459327768000	133.24772979591000	110.09483882333500	112.48967232280100	106.76079052351900
AGAP002743	453	0.0	0.0	0.0	0.0	0.0	0.0	0.0	0.0	0.0	0.0	0.0
AGAP013298	5322	0.1028145120840940	0.13664868555048000	0.08075409991805900	0.30029100086620100	0.0	0.0	0.04050951252568190	0.10365992123287500	0.07404479467574910	0.1507854097072810	0.0
AGAP002744	2064	0.03787228912732220	0.11744901558456900	0.27763134351673800	0.0	0.0	0.0	0.0	0.30546960177262400	0.0	0.1943992128057540	0.0
AGAP013160	1899	0.0	0.0	0.0	0.0	0.0	0.0	0.0	0.0	0.0	0.0	0.0
AGAP028610	1764	0.0	0.32065445524676000	0.0	0.6198810474379110	0.0	0.0	0.08147831657659820	0.1340325803696210	0.08935745969712850	0.30328040455863600	0.0
AGAP002747	540	180.07684355544100	121.65630032062100	91.26050740665740	44.23725464690240	106.78213265716100	0.47124120618409400	108.72738158369900	141.5681898881800	113.69545313663600	109.59795619737700	26.110076833825400
AGAP002748	2232	8.54529155965299	7.711222464079350	9.916364680932510	12.360704955858700	5.293626182557230	0.18241595078093900	7.276539336848780	6.143880538878430	4.48444735238089	7.610136925679000	10.32495251882640
AGAP002751	1293	0.18136520825706000	0.24997655907868100	0.6093718119880130	0.06505266034151200	0.5791660553315770	3.4244256560755900	1.9452711776640300	0.6095217111936350	0.9143071862281590	1.1378292672188300	1.8800759381104700
AGAP002752	1488	121.03494930393700	91.06845121310610	95.40890678450600	101.63665020107000	77.33540504024620	1.4023226216284700	72.5883094465733	94.59457450376610	49.04643600359890	81.25469032457260	110.56847887249500
AGAP002753	648	106.51651450928100	79.30853526436540	68.31273446864620	22.0667056630675	84.36250740230280	2.9059874381352400	56.55953142358860	88.66255191450420	65.79935830864380	82.8692644317267	0.0
AGAP002754	561	420.2422615909440	373.63274428047100	510.3398571290400	901.2545150044330	512.8864709055690	170.6447567805460	510.98930170198300	536.927349443034	401.79318936755900	505.18568479777100	1035.467004276200
AGAP002757	2913	13.766011548664900	15.062503617626400	21.83537635601050	23.4465598816062	18.28094343776890	1.9567914967397200	16.70162839832440	17.93745185774610	12.607960255762500	17.309471411158600	17.89197210786940
AGAP002755	495	1.4212437228871400	0.326484536251247	0.2894096429386600	0.0	0.0	0.0	0.0	0.9552867546343880	0.0	1.0807810780635000	3.5359100916026800
AGAP002756	861	1.724970604433290	29.468926521214500	40.51482902149130	66.82154870842890	8.600941043927200	0.11822079040158400	53.33451366543270	5.217463372436950	58.309011627731100	16.077559983126700	68.66482779511830
AGAP002758	1398	60.8349244474726	46.35589987352740	51.339159084816100	61.06923188047110	28.27128533089110	0.2184294002913400	36.24036625929510	54.739366020654000	30.950279270117400	41.47294450707470	33.525385024458900
AGAP002759	1644	135.74865911578700	94.5181669067878	98.25008475949070	114.29966098625200	85.73747877582300	2.1360641535789900	90.87895169315290	117.11414670296500	67.21181130956200	105.19125871325600	111.90596232730400
AGAP002760	4755	15.321336116760300	12.830224322870400	13.708157062220700	9.251555410448730	8.766905397392420	0.0	8.539030388983420	11.966699377454800	8.121662866856990	10.57597130647630	8.813748551150530
AGAP002761	1761	5.814912562976650	5.001553990186270	4.270887618323920	5.110789671157590	3.4964834693820400	3.0345685849674200	6.651795378166510	4.475363841983930	5.997149032756510	8.278470054928490	7.288673272298540
AGAP002762	1629	115.93300546178200	87.4518592751441	104.16748460412300	124.904582123014	86.32264437138680	1.4683980126399400	71.64329856242410	115.5316412096510	67.63717905163200	94.58327224599930	126.06854396579700
AGAP013363	1863	8.056003066928740	2.5590394206166600	2.537577304027380	2.70895619393156	2.635107107000660	0.0	3.5488333442251700	1.6075276305844400	3.0882283414167	3.374177641055740	0.0
AGAP013285	1839	1.4452016105486500	1.9772819589441300	1.9085456469486700	1.4178933031369300	0.9954055712622830	0.0	0.7815538360039110	2.0999166425282800	1.6285506357851900	1.6363783655427200	0.0
AGAP002763	1905	3.241629383697970	2.926792476551530	4.324053523433910	6.225693262384290	3.18850421677995	0.0	1.6975718556037700	5.29544783671346	3.02014141735397	3.018953444433290	3.2667725780686200
AGAP013416	1938	5.606505810873180	3.127125492344570	4.841787486160320	8.072773326528860	4.851586582871310	0.0	3.1890058147410400	4.9612802814216300	3.5787247635976900	3.3126107346218800	2.5588823031335200
AGAP013026	882	9.30576247128487	9.894480333328610	12.100571550420000	6.389543104360000	4.999958504134250	0.0	10.673659471534400	8.846150304394970	10.276107865169800	8.416031226502150	0.0
AGAP002764	1380	19.372169875005200	12.179292700155200	12.14576773245830	6.521812036890230	11.516311314239300	4.425569588511490	12.862592159042200	13.078083341978400	18.90376485427470	15.846071485575100	15.431172845418200
AGAP002765	927	0.0	0.0	0.0	0.0	0.0	0.0	0.15504611698071100	0.08501742961956530	0.0	0.0	0.0
AGAP002766	909	0.08599384461913410	0.08889430442484450	0.0	0.0	0.45768347973580800	0.055989054200090300	0.15811633711894300	0.2601028292321350	0.0	0.14713603785518000	0.0
AGAP002767	1682	8.41170110662397	20.99390679524030	40.796952074299000	32.5050584922852	15.780610737511500	0.726193345082741	36.1882891271189	46.715055758362100	30.363261049618300	27.075349101502400	54.97793618944060
AGAP002769	867	71.22611275599350	124.23640367782100	206.21188122466700	233.90618172989300	175.9148421880890	10.918446770272300	207.55149198648400	408.41814251120600	157.0811382866840	129.11874635463700	462.85960331166900
AGAP002770	1311	787.9446749713560	639.2895945648270	598.6557671819430	376.6161992773800	495.559982042329	0.03882078586413590	438.03526078374700	631.2106416491530	373.4462944021450	568.2447653285250	342.51937611219100
AGAP029386	618	327.97843614813900	239.79972212376200	249.54205972268000	158.29049103963100	234.54101007284700	0.0	178.03170382310200	266.52964185733700	180.5818830182200	250.93729842526000	187.07996799381700
AGAP002771	513	5.485502088336340	0.9450868154641360	1.6755295117501400	45.089862964781900	1.1353762111340900	0.09920867498612500	1.1206842139658400	7.066887395394740	52.08128993084210	1.3035736687169400	4.92821776899789
AGAP029676	1017	0.3074470197002670	0.6356336104006580	0.4930208519087790	0.5789494874641340	0.0	0.10008662786210800	0.42397566501805100	0.6199501062524050	0.46497510001691600	0.19726645783238700	0.0
AGAP029639	2400	1.5633680951758600	0.5723682026154670	1.1938147771219700	1.0163665020107000	0.5200428538498120	0.08482341711313680	1.4971640670949900	1.2478433232411700	1.3463935239864800	0.33436664602589600	0.0
AGAP002775	2052	7.771127958476490	6.694364942870960	6.737024911828670	7.25536885887854	3.3655794830046300	0.5952520499167500	5.463335543083480	7.4125503658216600	5.415532360065440	9.581266465069530	5.781178536709060
AGAP002776	1281	8.237888089334150	10.092730394652100	9.002537663542740	6.5662052944242700	10.457692361570000	0.23837962654745700	11.051665432045500	12.181584025724200	10.582267030361600	11.95471693051210	9.488439453461530
AGAP002777	336	71.88701509067560	82.7288494536642	76.9584168823271	54.0727005995839	89.64548242553900	385.7950774770710	80.20521788008890	116.80939379212500	85.38105274060620	110.85846537882400	74.95392746261940
AGAP013266	3555	5.541051476572660	6.796250884369310	7.938616408203490	10.315979511169200	4.634305938104650	1.2025598375533300	9.076478192413860	8.778964352716020	7.670715806101850	6.809604830457070	15.01642830041390
AGAP002778	1722	3.813092915063070	3.8947785051923600	1.7470460153004500	4.005385229598810	2.802553823302120	0.08866559280118830	1.7110446481085600	3.7071450277841500	2.5630334781420300	3.611625793311070	6.098520889698010
AGAP002779	1713	24.595896185049300	17.972373355021600	24.58714847452610	26.859229499358700	15.786473088260500	3.0304688425709100	16.990583458451000	26.822477922374500	20.151906830330300	19.402244375349700	16.007578961108500
AGAP002780	381	167.00546318545300	120.88925446625900	103.40127990820200	45.920007041699700	136.71257806193500	20.57134840224110	111.0966469945130	142.93572090503900	119.56450268702700	141.11852147234700	47.21507241739800
AGAP002781	3309	10.795696879652000	9.719056888313410	10.801696714122600	15.531307912052700	10.510869164543800	4.890996671256120	13.39982200395450	11.527531010139400	9.836773772751340	13.338288690062900	9.256518938805750
AGAP002782	1371	24.573728994193800	20.098088000193000	22.465661013673900	14.356282289021500	21.727246293593900	0.4825839923285680	12.160772466207000	24.89075936719690	24.718971673765800	19.559595194220900	12.55364140837060
AGAP013378	411	0.0	0.0	2.6141929426028600	2.04654719760523	1.417148409517740	2.105106702077850	0.17485127790890400	1.5340371242304000	0.0	0.48812649054875300	0.0
AGAP013010	870	1.2578823754288500	0.27863766455925400	1.4819769647031400	0.09668171243859190	0.0	0.05849890835388750	0.0	0.9964629078513880	0.2717699291478180	2.3059768691441100	1.676509095156440
AGAP002783	1611	16.642931615311000	10.633546627624400	15.42844423319640	11.904273419813200	15.598057540672200	5.465344938760770	16.99573957730180	23.579750340184000	17.562984061812100	12.162560805162900	21.004754547881900
AGAP002784	1767	14.465799861983700	8.002751259978570	9.485659010069320	8.996816059013960	7.44011507941327	0.08640755563307660	8.622038226801720	12.577671956179400	8.920574923923860	6.282384067945530	4.897645698470610
AGAP013343	564	129.58769228629700	96.70801921537940	91.06012714855890	59.05812689599940	84.97721526737350	0.0	94.79915454627010	89.99004481156920	74.48134388010330	83.35452204120740	60.514844253891600
AGAP013426	573	0.0	1.128166460344620	1.1250610465023800	0.880765338445811	0.0	0.0	1.3795857372184200	0.0	2.3382648354253800	0.11670738081183100	0.0
AGAP002787	2619	5.79025220435503	3.2704550624480600	3.9657077361440100	1.86275647562098	3.208817303632290	1.0104966070751700	2.68906444124278	4.965193183451930	4.182911738811970	2.9874683150080100	2.1905361296774900
AGAP002788	702	1397.9005033360200	1200.9084882628800	1145.7560796839800	699.6244038008210	1264.4597526768800	625.2283326356340	1088.9117389189400	1511.782113429200	1202.5199946149000	1179.809376362030	509.45815700164300
AGAP002789	270	9.843428747403550	2.0949424409455000	4.244674763100340	1.2461198492085200	20.955800925503500	12.817760808207300	6.121737518788410	4.378397625407610	9.340833120339830	1.733752979393540	0.0
AGAP002790	2649	0.9737853367460050	0.7625983646865200	1.0815988920697400	1.6193913102681500	1.5391226780606000	0.5187389042026490	1.2750479937207600	0.9520411597715310	3.4512421353464000	1.161258264793600	2.753044380494730
AGAP002791	1239	3.848484818633070	5.608735556180620	5.376502386069900	2.036636557423120	5.909768670060820	0.1643068612361000	4.698122593111650	4.643433801279740	4.516338047743000	5.775178551214020	9.888562120583770
AGAP013237	567	3790.685109784430	3250.866123837270	2311.0738129808800	725.1230741584800	2695.638005606260	0.1795204594987020	2364.790447734040	2870.282887767210	1847.4555506315000	3342.133209324800	489.96052226101200
AGAP002792	999	0.8607131655122340	0.0	0.14340117442906600	0.0	0.0	0.05094499526314530	0.0	0.7100104257417750	0.31556868649796700	0.0	0.09733486238145520
AGAP002793	4452	5.3376448891898100	4.773516324333850	4.456693979282830	1.927119308580560	3.4576074739340600	0.24006627484850000	3.3575215736469900	5.806392538276400	5.02762160031768	4.866792152398490	1.943876897843120
AGAP002795	810	18.721815460747900	12.769172973382100	13.176177910457300	14.538064907432700	15.408677151105500	2.9531115587536500	10.20289586464740	20.14062907687500	10.216536225371700	11.806032193013100	13.205096329750800
AGAP002796	1245	3.7671520365683300	6.036030372018540	4.027326958965690	26.95672517173370	0.26733126623604800	0.0	7.215248516120440	4.557753672713470	1.4559882951132100	3.115384011164980	1.2496389078756500
AGAP002797	3075	0.7117773441451060	1.024842922330130	0.9783457685682500	1.2035694153331000	0.46000538616959000	1.1254619246230800	1.2152590281200300	0.5382225373671800	0.6151280347540860	0.6306752998212020	0.09486588050641340
AGAP002798	1176	0.13293946387549800	0.3435583449072430	0.12181783440020100	0.0	0.0	0.0	0.0	0.0	0.0	0.17059522756423300	0.0
AGAP002799	1167	0.0	0.4154494741500440	0.3682719106803000	2.522671931238320	0.0	0.0	0.8005401695520780	0.47273187729336700	0.0	0.40112536798308000	0.0
AGAP002800	1851	11.571119883257300	11.961398609334600	8.55212530774573	11.087841121806700	13.935238006996600	0.2474589154029920	10.016682769802500	19.074769557691500	16.435400253272200	8.09272055211245	10.138758947153600
AGAP002801	990	26.529882827226700	20.813389186017000	32.77564206280320	15.54817720944260	23.785394365979300	2.0049171317650500	18.292622783415200	24.3598122431769	16.797577741974700	16.752106709984300	21.11724082484940
AGAP002802	2622	8.76487833679829	10.755498867292900	13.276750152889700	14.564203958426800	5.236129420913440	1.9022185073426600	12.470657217907900	10.670465608830900	13.075429657512300	12.803360511441600	13.795713286459000
AGAP002803	3699	1.3313353608553500	1.3980846321221300	1.103770353543430	0.04547882661344960	0.0	0.2339007446753170	1.223958945362330	1.4701189107208000	1.1718654690207400	0.6327565618224580	0.0
AGAP002804	456	2.914172984428680	3.3668717800909800	3.9270222931643800	2.7668779546570700	5.839077657261050	0.0	5.043078962846290	3.9751241599095400	2.4197059481143500	1.026564264114590	5.757485182050420
AGAP002805	3150	10.596161533969700	9.414414806044890	9.914347482384370	9.426006573655860	5.890517150908350	0.0	5.726296089003320	10.908464941015500	7.6811672355651600	5.689540389520010	5.895989763854950
AGAP002807	5531	20.831717341251300	18.334872177967900	22.417212574921000	22.55283171314330	20.27894462453940	0.984571212920518	15.708447865061800	20.034078304794000	12.339956609326200	14.762671299859700	13.27324774487450
AGAP002808	717	195.58454412451100	141.43678942306900	112.58822207669100	47.86351554700500	130.67073995757600	4.187934401401740	103.03495638317300	164.3273083678090	119.26416765182800	135.4254867586060	33.49744671856520
AGAP002809	1380	11.838548256947600	9.837121027048440	15.519592102585600	13.470284674324700	14.71193696688160	1.3645506231243800	8.540344591428820	12.164330794067200	9.423326891103700	6.251202512658060	8.032665316793050
AGAP029381	903	11.253480197832900	11.633045353138300	11.422546704688600	4.377979204445210	6.265854097326640	0.0	5.491259568348410	13.70249356522910	9.426172957818020	6.517002181678600	4.307310189106260
AGAP002810	1008	0.6979321853463650	2.244581186727320	1.9186308918031700	1.5020194610995500	1.7334761794993700	0.7573519385101500	0.7129352700452340	1.7200847814101300	1.79831887640471	2.4546757743964600	0.0
AGAP002811	1377	6.812061416888270	5.457413081454670	5.56593381926148	4.94782881303382	3.8068496490966600	0.0	3.131323539022210	4.578716471014500	4.693310758994280	5.730612088751740	4.448775768846510
AGAP002812	606	19.993568873948700	27.86836443718880	28.604274857774000	27.621295172431400	27.872923915910700	16.040864028325900	26.207782877464800	29.261568288615200	23.019720236233500	21.849701621494200	19.736329842980300
AGAP013089	1905	0.6565325334071850	0.0	0.564006981317467	0.0	0.6114939593824560	0.0	0.07544763802683420	0.49644823469188700	0.2896026016640790	0.2808328785519340	0.0
AGAP002813	1455	9.455422156390070	22.880844097278100	20.62715016965390	38.96372683143750	28.93654257572560	6.506043539399360	33.98099391872510	85.63604097859100	39.59622493473950	16.13232890104320	89.88623677880010
AGAP002814	2037	0.8058598428741540	0.03966859240166110	0.2461473767261800	0.0	1.5113665659258200	0.0	0.49390979533030700	0.1934490850695560	0.23214515302759100	0.03282932214294510	0.7637704665219340
AGAP002815	2604	0.12007435446819200	0.2792796868278240	0.19255077050354400	0.7106328633159170	0.15976738981561000	0.0	0.6623398637839600	0.6658392702232780	0.060532472698054800	0.48793903797941800	4.817066455437990
AGAP002816	1470	9.35893825683507	9.28981764629186	13.741051720342700	9.841803707014210	3.45280153304365	5.401001252918100	8.310788290813020	8.202793918620790	8.4174727034695	6.914793223936900	14.023371315675900
AGAP029939	930	101.28271799392000	73.68018760044270	80.17814083767560	45.76475639754510	60.30260361200400	0.0	68.54113690391010	98.3020886220548	57.033695776107200	65.65091351003080	36.49021193995350
AGAP002818	873	0.2686199476247180	0.1851200978744180	0.4922947534523590	0.0	2.1921623163428500	0.9327660988386180	0.4115914961085890	0.09027623969912600	3.520868154251800	1.1490262750030800	0.0
AGAP002819	1356	0.0	0.0	0.26411831352256000	0.9304545334245020	0.0	0.2627273981380350	0.0	0.6393235470727930	1.4530471875528600	0.09863322891619350	0.0
AGAP002820	1521	0.7194987946239980	0.05312618193437450	0.6122127062163960	0.33180706044013800	1.6411608799994100	0.03346091404857470	0.1417433436302950	0.31089213908219700	0.5181675177703310	0.0	0.0
AGAP002821	552	50.27134726335410	38.06028968798510	36.203730740981500	31.694787468999300	32.55920476277090	12.815711933397800	37.3640075875011	51.54135465561350	29.554979794825200	38.646000029804700	44.91950999522430
AGAP002822	3483	1.6607700121018300	1.7399854160676900	2.3238771716586200	1.376527740404760	1.528923004140710	0.3506911301835120	1.8982131841204400	2.1269735234538300	1.357679232607530	2.5919895040767100	1.7867360784440800
AGAP002823	660	75.79966522064770	54.72697038911530	64.68305519679050	46.38964347735350	52.57160486190830	3.007375697647580	45.84044161796300	76.06470783776320	48.720936389045200	52.08013819918500	60.11047155724560
AGAP002824	1476	1.6947079622502500	1.368647065077640	0.4367615038251120	1.1967309527459800	0.16911962726823200	0.0	1.0711417715801600	0.9611116738699640	1.975671639401150	1.3592140082353500	2.635163347400370
AGAP002825	2052	0.30475011601868600	0.03937861731100570	0.1745343241406390	0.12297235354031400	0.0	0.0	0.21012829011859500	0.2688489769987130	0.038408030922449900	0.35848275889715900	0.09477341863457480
AGAP002826	1737	30.421325052932600	370.66990457706300	992.5363685854490	928.29472186505	465.9967191480460	0.1464998568447960	1123.2609166598700	90.88010822478190	402.2335764822500	796.7820502189920	836.6234017113170
AGAP002828	5208	0.8105018926602950	13.420940505892600	16.80693153966650	27.827736897575600	5.1445099520626600	0.0	28.563406625683300	1.240882276325200	10.320786595018300	13.097311019447500	28.603665929189900
AGAP002829	4392	19.07935562418630	15.031334668493600	17.23855491008090	12.103705092722100	10.097735559269600	0.5678070271234570	10.684679079923800	18.644078413108600	16.20409639024120	14.601894969892300	13.239535850730000
AGAP002830	2814	3.3056290569638800	0.9763210279155100	3.6908985646628100	0.9864008401250790	1.271462272383340	2.2788380716962100	4.418070509295240	2.184531011397400	4.229141861187980	3.3032667944278300	4.837687936272330
AGAP002831	1155	61.3165149017025	45.40467086294130	45.45798605872240	50.46785389294500	45.097395880170700	61.601629674891100	53.88235146407330	48.78785925454200	47.28796767172040	48.0561586496093	49.923682960009300
AGAP013130	312	113.2439709967130	90.12856765166640	106.52501088165300	70.63342799119430	122.67677577995600	104.07180791957900	93.05450509328870	87.39955259948280	100.5374526353880	107.81180958399100	71.05819318701540
AGAP002832	4168	17.760431695435900	13.086209893827700	14.212353464681400	10.978291953679600	10.360930562305300	0.2930559516384770	6.310503438273710	15.902155291127700	8.376747312288920	8.615877587135610	12.924565797880700
AGAP002835	858	4.0997415083283	4.708911580546830	2.50450652543071	8.921085284106430	5.042839794907270	8.007805112079350	6.8681092868133900	8.90988607687843	6.338130865090730	3.11763772518318	14.732958715011200
AGAP002836	7011	2.1072355583243300	1.578986508763250	2.349827973795920	1.7156142981721900	1.1512002698258600	0.07259171340448170	1.8552790493397900	2.574205535862240	1.427654612824730	3.0713467414160200	1.692052254646560
AGAP002837	567	22.747419374251900	14.10879603085750	15.538541543492300	16.021540918395200	8.217961147256290	3.4108887304753400	15.462773856981100	12.092717251125800	13.344047314771200	17.21958741438480	24.523750326680000
AGAP013054	1077	9.507948953947890	8.328083957439540	11.17330822041730	16.63517932404410	4.635479477212810	1.7011938808205700	13.61209892757120	12.220485851416200	9.147316556739470	12.170076624155200	23.835382790190800
AGAP002838	1470	9.571641399035870	7.365890914811300	11.20724076481850	13.618309780635900	5.94334690114071	1.107897692906280	10.266267888651400	11.312349783196000	9.489762219835040	11.191046928213700	8.268497238016480
AGAP013404	1221	8.962798252441450	8.404770831873320	6.863701666991190	7.853310597591760	9.404214752664910	0.8753276458849500	6.238796702194360	7.55192907379888	4.131080986882480	10.296630541010400	13.777307338902300
AGAP002839	1074	6.9871199784395900	3.7618679107161800	5.4021786003843400	2.5061628252238300	10.30401483233150	0.8055855256554900	4.215478714055170	4.696381810493080	2.3482541363982800	5.043519241731390	7.786245220335510
AGAP002840	2427	6.924683569485160	6.059536850200830	5.81412882801059	8.491020604155690	4.422614134099760	0.41939884851983600	4.411914877570410	7.7934395310098400	5.065872103274540	7.384446735470960	6.410385003317600
AGAP013351	234	18.706968660223900	25.89901369300760	34.28391154811820	27.31878130957140	50.49304974131510	51.98152997446080	21.804851028460400	40.415978080685700	31.323226449216500	32.57931422816420	54.436393611105400
AGAP002841	753	12.560925598690500	8.262920384605760	7.609974674881090	11.058693084111400	10.7185459385778	2.771123586963040	13.265708706052800	11.40825516739670	9.210582459299230	12.877334309098300	8.393677674289240
AGAP002842	849	0.5524268887547200	0.1903531748461330	0.1687370709713030	1.0898044617636300	1.2740743651444200	0.0	0.7618078645289010	0.6497975274456530	0.18566143569580000	0.07876717220869160	0.0
AGAP002845	2034	0.0	0.0	0.0	0.0	0.0	0.0	0.0	0.0	0.0	0.03287774297206450	0.0
AGAP002846	852	2.1101799406716400	0.0	0.9247860949536400	0.493621419140698	0.5859637789857040	0.4181436054872940	0.42173635692816700	0.5550081496995570	1.480061585969340	0.549428761075416	0.0
AGAP013388	453	0.0	0.0	0.0	0.0	0.0	0.0	0.0	0.0	0.0	0.0	0.0
AGAP002847	453	0.0	0.0	0.4743634875981340	0.0	0.0	0.0	0.47591970344741500	0.0	0.0	0.0	0.0
AGAP002848	447	71.5232159873519	85.32421370217150	110.56808002874600	103.6830257084740	58.44955923358960	0.0	86.81541972953510	54.127573328864600	94.15277679604280	93.80218660323800	61.12694682966380
AGAP002849	465	0.0	0.0	0.7702030820141750	1.6279952868691900	0.0	0.0	0.0	0.0	0.33898184710910700	16.970006120884200	5.855162947385090
AGAP002850	456	4.628392387033790	7.08815111598102	10.210257962227400	14.203306833906300	9.123558839470390	0.0	6.1462524859689100	6.221933467684500	6.394937148587920	7.3326018865328100	35.1846316680859
AGAP002851	456	0.0	11.163838007670100	32.358663695674500	95.18060164020320	7.298847071576310	0.0	21.59068180968570	0.5184944556403750	0.17283613915102500	13.931943584412300	83.1636748518394
AGAP002852	513	0.0	8.978324746909290	37.69941401437810	73.78341212418850	6.163470860442220	17.262309447585700	26.336079028197300	0.15362798685640700	43.32425888052350	6.908940444199800	78.85148430396630
AGAP002853	549	0.0	0.0	6.654049577401150	5.822035361056190	28.493422666306600	0.27810956430536700	5.628682394324340	0.0	0.8613473164247790	0.6090467140726700	26.567630469692300
AGAP002854	576	0.0	0.0	0.8704899416514380	0.14602966982912300	0.0	0.0	0.8733457058054120	0.0	0.0	0.0	0.0
AGAP002855	567	0.13786314772273900	0.8550785473246950	0.6316480302232650	1.0384332076737600	4.549228492231160	0.26928068924805300	0.38023214402412500	0.41699025003882000	0.27800098572440000	1.0614814159552300	0.0
AGAP002856	501	0.0	0.32257454180512400	0.1429718295954460	1.1752327919182100	0.0	0.0	0.0	0.0	0.0	0.0	0.0
AGAP013529	567	204.31318492509900	173.72345819813400	146.28968379970800	85.4482182314412	132.36787419330700	0.0	121.92777418373600	156.23234701454500	108.28138393965400	158.8683852546320	80.77403079626760
AGAP013314	579	1.3500588041242300	0.0	2.2268047656161100	2.3243686306480100	2.730449526258080	1.0547989692825300	1.1170550552418600	2.7223197670928200	0.6805982681594760	1.501473712724230	3.358809240727940
AGAP002857	501	44.46705659931330	71.93412282254270	117.95175941624300	104.59571848072100	103.13664263177100	183.97030945136600	138.13355656167400	116.40769734616600	141.89536540216800	71.01119987456160	177.20132260461900
AGAP002858	3313	83.6423165921886	284.60991344556600	363.9387408987770	474.66897896292300	201.42438577122800	37.621348960471900	421.16178728716700	182.45746337572400	336.6395163107530	396.5973957812740	407.91040068218700
AGAP002859	2820	1.1642102836416000	2.2636840053377700	5.943673571203010	7.516488877672650	1.3572749660761100	2.1115616600504300	6.574780073370350	1.369413725393450	3.297860629588060	6.497621348304650	2.482660277082730
AGAP002862	1518	5.303916791933910	59.03337239716840	73.37478175591570	80.8992827005925	27.351924539768800	32.42064994008040	117.07467946010800	16.977106998122000	77.93065379364550	71.67516904929290	140.21933316156300
AGAP013128	1506	1.297616280856460	11.482240014971600	13.127206314169900	9.271429555366160	7.34828149397344	3.041477107642360	16.94002370736960	6.0704477037523900	11.094565235065000	13.188166516559200	9.297612193058840
AGAP002863	1665	0.18779196338448700	0.4367833660658580	0.3871831709584770	0.4041469781216810	0.2998445283458380	0.09170099147366150	0.5610993260464110	0.56800834059342	0.6153589386710360	0.5221341019023000	0.0
AGAP002864	1389	0.0	0.11634978073748500	0.05156867287783890	1.0294618624670800	0.7188497331833260	0.0	0.2586892556535620	0.0	0.17022306577293200	0.2407247271604720	0.0
AGAP002865	1530	4.904684220159560	326.49413873760700	191.75942459182700	393.3523906361890	63.900690538408300	0.5322253622785060	531.4169178074590	4.635950426902180	433.8336206222540	233.44473940187100	143.94967309196200
AGAP002866	1530	0.0	0.8450187997091100	1.5449367703931400	3.4085042934233000	0.0	0.4656971919936920	0.9863669147919950	0.41208448239130500	1.2877986838703800	0.04370805830403870	0.0
AGAP002867	1521	0.0	22.897384413715400	38.47521392144580	24.221915412130100	3.227616397332170	4.517223396557580	45.546861086534800	0.7254149911917940	45.08057404601880	26.775711693592500	32.09285918118020
AGAP002868	1530	4.8535937595328900	47.95481688349200	44.70953380986210	54.97587570037580	18.055344050001300	1.3970915759810800	81.82148407465020	16.689421536847800	53.520913301653000	53.97945200548780	57.0078837807903
AGAP002869	1524	4.872702396381450	25.291304552809400	23.970296705992300	38.30346741218700	13.704016411160400	2.0037027664520500	41.26042704592500	11.945785647273500	34.597167948798000	20.316503557741500	52.89364193786890
AGAP002870	1503	0.3640577733277120	0.21504969453675000	0.3812582122545220	0.0	0.0	0.0	0.0	0.0	0.0	0.0	0.0
AGAP013202	903	10.734088804086700	717.5799283601230	259.62496780865200	603.3227937700340	119.60409732838200	5.241579927921410	613.747736102941	9.425919140412400	536.4190648032360	377.7639560084380	794.6987298901050
AGAP000586	441	125.67210651697100	87.40124294440270	57.173170278494400	169.17984279305400	164.33825875852600	74.32147023246270	77.07848748146190	127.77772661903800	136.18076857842400	64.75036637326880	130.31151647114000
AGAP002872	1197	1.8285006961121100	0.20251860331374300	0.9574454352857920	0.0	0.0	0.0	0.7804765061547830	1.2509707501164600	0.06584233872419990	1.4525535165703100	1.787155894251980
AGAP029190	4635	15.599951327267200	13.110097494516100	16.643864271331600	11.61432092466190	8.311709733159460	0.27450944049558800	7.488727450168350	15.847248881087000	9.335165139077490	9.26271355981123	9.314662830306090
AGAP002874	2583	9.986671920403280	10.38607601384630	11.84108965925860	15.37025876724100	12.337679474996700	1.5762772053544600	11.323498728133100	11.62487453157000	11.167503011904500	15.06785814843760	9.147781334547010
AGAP002875	1557	14.559304675690400	12.663070741305600	10.949052676494400	20.204428768958900	7.5885508281745200	1.1767410466562300	12.508099026828300	11.186426303064500	11.439820909664700	13.915837291251200	15.425606485042500
AGAP013244	504	4.963073318018600	5.130471283948170	11.369664544018800	22.530291916493300	19.811156337135700	0.3029407754040600	2.1388058101357000	10.007766000931700	10.633537703958300	7.032314380703370	6.559674475493070
AGAP002876	978	18.78279664449520	11.64978947221670	13.915632371360400	20.64124903596930	9.6989587466468	0.6244668744525410	10.287262301511600	18.131401209510100	10.234444264329400	14.2225485426148	4.971243738193950
AGAP002877	1965	3.3017697684375600	2.179471198104700	3.6452359606777800	5.436316746737920	1.6090893391383500	0.10360112013818200	2.742896000784720	4.652465263028550	2.7273806629999900	3.7095129177427700	2.820630569255570
AGAP002878	297	265.562021554283	244.5913317415590	316.66238431538400	849.9103789715370	726.729245999414	723.4837718215430	281.40635313640000	426.16403553967400	275.7137957963940	287.75796203440700	843.052637581195
AGAP002879	5505	42.07320314265280	39.95476832875270	47.06297600926620	60.55225703231630	36.26035404572420	18.434647817285500	45.911943533280300	41.374068024287700	39.58559812664450	53.486515620418500	58.00691014943470
AGAP002880	1023	38.20547642169740	32.701112421294300	34.37906484263270	37.32878082013200	34.81186181000500	4.477482428259420	28.099266948410400	32.12536908730160	30.35428358204270	27.78217488973720	37.35517919354450
AGAP002881	3136	0.3489660926731830	0.18036813107630300	0.41113519110067900	1.341088804553170	1.1409103426296900	0.0	1.329115039155760	0.779064373398421	1.4325117757695900	1.578005854969150	4.868077748882200
AGAP002883	1188	41.51874023804570	42.034884042348100	51.55109264844880	84.53790340653240	80.2652000689407	3.127328004676260	50.32890924537510	44.44736983368340	32.573501861412300	45.595451730804	93.88168692287680
AGAP013115	3666	9.01943131832226	5.995346148508990	8.089023203412380	6.332573047123480	7.353797475061170	0.0	3.861752159970060	9.222582232241570	4.880145781724190	5.563656685100840	6.0475058031502500
AGAP002884	1497	69.65708212974600	142.60962313427500	186.27338386115600	227.5604634451430	88.15369044283790	7.479419545046130	187.79657973468900	129.24608621694200	173.15756587874500	157.1098856477060	239.48882028244800
AGAP002885	594	0.0	0.0	0.0	0.7080226415957490	2.1011832478780300	0.0	1.0888465942509000	0.0	0.0	0.0	0.0
AGAP002886	1581	5.982528131444620	5.775430909302180	6.795909547183900	3.245350081667340	2.157799570686130	0.12876420055125100	4.409105563816750	7.47733939822932	5.782631509508290	6.725401229363370	4.612785935439930
AGAP002888	3708	0.0	0.06537615106972790	0.3090782594490540	0.0	0.5609955273460760	0.013725472024779400	0.0	0.0	0.29756901627296200	0.18034878426423700	0.0
AGAP013540	462	1.5227611316648000	5.5968777643070900	5.581471685245580	12.016155688796400	8.464766798594340	0.7711219737557900	9.021871780936050	2.7293907275268200	1.8765066536397000	7.382120756415890	24.625088137947200
AGAP002889	345	341.44865498985800	299.0953226557350	296.2736846874880	317.1916807474460	371.17493429558800	1949.6109227255900	314.5346422696960	359.5616276030390	402.7472802185650	355.3009056031700	329.7620498472940
AGAP002890	1272	60.654257466138800	22.10700715984270	35.814443313659200	103.55432284637300	112.25075939701600	14.964131132223200	24.40659913151080	68.89780414320660	12.515945321917600	31.018289489823700	80.8019391412429
AGAP002891	4050	5.809553045036210	11.212930017251200	14.661814077542400	21.20480610069830	14.381432007698500	2.563552161641470	13.78721754231480	13.99141285630260	9.301912982338410	13.73792837005160	19.99971862305890
AGAP002892	1770	46.81271697419240	47.15903117063030	57.950602062327600	60.63745910301110	36.71443786275280	0.8626110214895270	40.51985732775060	63.494186581334800	30.278548038389700	40.01065289733600	46.256496141841900
AGAP002893	495	42.00564780977560	34.11763403825530	47.60788626340950	63.72203774361740	35.13178390452060	11.309788948418200	43.84422286183640	41.71418828570160	29.296249331974900	44.17692656584570	41.64516330109830
AGAP002894	1497	0.36551692271980700	0.0	0.0	0.33712661251132200	0.0	0.0	0.0	0.10529212726431100	0.0	0.0	0.0
AGAP002895	1950	4.890536092601400	3.397950596522590	7.640414573580620	6.858451939297650	1.3654458521595100	0.7307863628208710	5.675403478957020	4.84991736968228	4.809630899944210	5.658512471207470	11.81809949847200
AGAP002896	2008	10.277120944383100	10.784720761725700	10.380481079955000	11.603249940526000	9.03341371627562	1.6981580517669800	9.484027357294970	11.303592275952700	11.343146295756300	8.692200658641320	15.88342082980890
AGAP002898	825	9.38020857105515	10.676044335415800	11.981559217660500	6.831002446115780	5.4462669784998500	9.870361264074110	10.627142759888800	17.09963290795560	11.941405977707200	9.808088283426280	15.440140733331700
AGAP013090	765	0.40872368501329600	0.0	0.0	0.0	0.0	0.3326408514240660	0.0	0.0	0.0	0.0	0.0
AGAP013313	720	0.0	0.0	0.0	0.0	0.0	0.0	0.29943281341899800	0.0	0.6567773287738940	0.09287962389608220	0.0
AGAP013272	750	0.0	0.0	0.0	0.0	1.7750796078073600	0.0	0.0	0.0	1.5762655890573500	3.4774131186693200	0.0
AGAP013083	726	0.6460198740396110	0.0	0.0	0.0	0.0	0.14020399522832500	0.0	0.0	0.21711647232194800	0.4605601184929700	0.0
AGAP013471	714	0.0	0.0	0.2006411390120960	0.0	0.0	0.0	0.0	0.0	0.0	0.0	0.0
AGAP012948	705	0.0	0.0	0.0	0.0	0.0	0.0	0.0	0.0	0.0	0.0	0.0
AGAP013261	645	0.0	0.12527894995687400	0.0	0.0	0.0	0.0	0.0	0.366563522127149	0.0	0.0	0.0
AGAP013347	708	0.0	0.0	0.0	0.0	0.0	0.0	0.0	0.0	0.0	0.0	0.0
AGAP013114	726	0.0	0.33390463934786600	0.3946495130981720	0.0	0.0	0.0	0.0	0.0	0.0	0.0	0.0
AGAP013212	405	89.16988394706750	84.19673429323830	88.25386278279460	75.39025087711530	116.2841502336770	42.47454071739300	87.83362526957290	99.24367950923920	59.93701252218060	95.76921219507150	72.74807614389960
AGAP013394	330	145.2037336883030	109.94366758260700	92.2493236866978	45.62497902443010	128.0881307906450	9.561912474571790	92.3341911924766	122.2767045932020	83.35101372439600	150.36366748558500	62.173085777347200
AGAP002899	1311	4.233376611650880	3.0818048330352300	3.2235730823888500	0.32079744401821100	2.6656658870104800	0.0	2.576355557106260	3.306341456257470	2.8254951443819700	2.5504702214027200	0.0
AGAP002900	2730	26.37109918785650	22.879928668222700	24.269860853578500	23.323666298510000	16.73280742936540	0.8202704072479170	13.030263089442100	24.36506107149910	15.560570558643000	16.069195589229900	19.94615949109210
AGAP002901	813	16.82591738350400	14.0141378890872	16.21121173361200	22.55430944785160	22.10661873191820	12.26966033518440	20.24210015437660	19.775493333944300	21.424027993952900	19.247674088575600	30.857665559558500
AGAP002902	2355	12.314428095758900	13.587579362201600	13.352476105899200	13.393804111715800	8.267687663752430	1.0589420225589100	11.260199556852000	12.482616414856400	9.470980078624820	10.818997208990800	6.193473090386860
AGAP002903	1842	0.551677123704836	1.623117340239300	1.7110048922920800	1.643904035600810	1.6713646551524900	0.16577866536769400	0.8973230890732200	1.283569336438710	0.855735933255888	1.4521895592872800	2.1115641155064900
AGAP002904	1914	0.0	0.08443565592704670	0.22454196434896000	0.0	0.7825096233476800	0.0	0.0	0.12352845965099800	0.1647090479683750	0.0	0.0
AGAP002905	450	8.685378306532550	6.464393817774690	24.194646149672000	7.102883140488550	79.69367822551790	0.3392936684525470	22.83674257008890	6.304892580586960	2.6271093150955800	6.53872552228419	99.61444485842890
AGAP002906	2091	3.5514100679509000	3.1301763464834400	2.3979062955104200	8.487738858131190	1.9498498202690200	0.31641446842777000	3.230609407332670	3.806756041602600	4.070700229990280	5.021096453951760	5.4873401469396
AGAP002907	1515	4.0761082349469600	4.960302186906320	5.6262953852481000	4.996817217123260	2.4165687730050700	0.0	2.2768752545127800	3.7454807409427500	2.7571642316844700	4.193377078872620	0.9627477972185520
AGAP013354	879	22.49898339473790	11.858742925098600	11.00102354344480	10.14333051318200	13.06319250626150	0.0	9.3202295507893	13.986963062735600	10.40084233962750	6.923177426247220	13.606616478778200
AGAP002908	1515	14.550158509557500	15.467608969922900	14.32577732546370	22.874318816164300	14.993710796145100	1.0749898406417300	15.558647572504000	19.091547665638700	11.808986426271200	17.347338863125700	15.403964755496800
AGAP002909	789	0.6935092944379600	0.7169004550764080	0.6354907558824180	0.6396432686051330	3.480134687359960	1.9351349911742200	0.9108222461414400	2.2974101608602700	0.8990107922380300	0.6780565698877490	0.0
AGAP002910	432	0.0	0.0	0.0	0.0	0.0	0.0	0.0	0.0	0.0	0.0	0.0
AGAP002911	468	0.0	0.0	0.0	0.0	0.0	0.0	0.0	0.0	0.0	0.0	0.0
AGAP002912	486	0.0	0.0	0.1473845403854290	0.0	0.0	0.0	0.0	0.0	0.0	0.0	0.0
AGAP002913	1632	30.98955752385970	26.48935885806880	27.255844727674400	43.70582118179880	17.895592323655300	2.5883616251435100	24.659172869799900	21.924182227224900	17.771621837411300	28.64243695736540	31.816690989696900
AGAP002914	1200	20.258644899987200	71.84904378714160	39.51526912273730	119.93124723726200	57.06603582911940	52.08157810746600	68.21079489684780	31.72149079607820	90.56959363792	61.85782951479080	104.04415444540900
AGAP002915	4368	7.0151132475839800	13.319492756403900	15.48023557147170	16.695524009914300	8.343544688139840	1.246717806470560	14.691950680393700	9.65292333623519	11.674036585623900	13.59512736588810	17.452889554705500
AGAP002916	459	0.0	0.704182333090925	0.0	0.0	0.0	0.0	0.0	2.575528014945660	0.0	0.0	0.0
AGAP002917	273	256.55271305450000	217.84770374918400	182.61430436854800	107.22108153079900	275.83225361704300	167.59615820815400	166.10294968561600	243.65061071499100	185.62981204466500	218.01195235388100	110.06005862049000
AGAP002918	1059	6.126513309707090	3.2047278133443900	6.425631944849140	7.068994328725370	4.478556021822740	0.9131132720394330	3.732307022786380	5.209424936745600	5.283987574271560	6.81994292177465	6.519229890325060
AGAP002919	1308	466.20162501784700	419.3454246469290	542.473815695883	761.9051133073550	582.1299272880280	182.13688784706100	626.776061556685	554.5100001829300	404.4302230027870	572.6667893174410	897.5886141171990
AGAP002920	2004	25.588060639604900	16.370657996610100	17.406820253245500	12.549807313698100	13.867809435995000	0.6095095840464920	14.021344915787800	21.787116327627100	14.590681974557800	15.25005561215910	12.518603842276000
AGAP002921	342	2083.347980632740	1815.5117725066100	2039.9571805557900	2202.6807966141100	2782.563798587280	2712.712404483110	2115.7817532041400	2491.769132817500	1990.1505302776700	2500.123939232230	3063.5507573626300
AGAP002922	1065	43.377959823893500	47.648348797682	60.46419631733250	86.08757549813770	38.90799492465070	3.2017853220170000	52.970086430177700	52.61477259151800	41.58973056573840	52.55678548801410	78.88565612815000
AGAP002923	1476	27.48604476274630	19.051567145880700	24.02188271038110	26.670004089767700	21.027206990350100	2.310231279097630	24.782325533377300	28.99353549507720	19.703319863216800	23.469095208863700	36.694649612550200
AGAP002924	1761	6.969017346468190	5.4604121544235400	5.897892425304460	3.677857987655460	8.835708226681650	0.2601058787114930	4.815410151065320	9.398264068166260	7.205529808013420	4.367082827141180	2.7608610879918700
AGAP002925	1605	163.0578312351640	74.31032145666230	139.0626858135350	129.23543894081200	202.65146573945600	79.65473786474760	110.95245034052800	186.0532553570410	78.07670674770030	123.70524262316300	135.95078613881700
AGAP029162	1737	0.04500196013747430	0.0	0.0	0.0	0.0	0.0	0.0	0.1361159883546410	0.04537321787729840	0.03849932596728800	0.0
AGAP002926	1005	2.022267187789670	3.7789366845200300	5.060349204517010	8.118377823574900	4.056851715604500	0.3038450762261620	5.935026510752680	2.8230862301135700	6.901063275474950	3.7262750601890900	0.0
AGAP029487	4485	2.840903004611650	8.702068600850550	7.618055500831850	15.134729874249900	6.363422925145530	0.6922044741005150	7.755209722798410	4.094314301217290	7.29264458705461	5.4721319550280400	4.964859264630520
AGAP029377	354	0.0	0.913049974261962	2.22575636412571	3.5641139754904600	0.0	0.0	0.0	0.0	1.33581829581131	0.3778154192383010	22.249264771313500
AGAP002928	804	0.0	0.0	0.6236345850637170	0.941564438301212	0.0	0.0	0.0	1.078262101779490	0.0	0.0	0.0
AGAP002929	2538	34.80311165383610	27.63541092311090	29.774812999141400	20.348872005692300	26.522595351583800	0.40105634568859000	23.586527997922000	30.338258723569100	18.073021529380900	26.190736497221500	17.04913307564530
AGAP002931	543	81.1914922356523	79.01917857362710	107.11354685337500	127.9510353455270	129.0242601669370	50.8940502678821	114.61163156722800	107.6940675597500	93.47283971942270	97.90846541089770	173.70239722560100
AGAP002932	1914	12.864706112340500	12.876437528874600	12.012995092669400	11.689697958484300	13.215718083205300	0.39885619332196	11.301476719638700	15.976347448195800	10.911974427904800	13.870800258336500	17.374730622530400
AGAP013008	306	226.58619287924600	180.09463168800400	126.16983624877300	75.04207033101290	139.76576568826300	43.076990259416600	148.89443428050600	200.6336323642670	119.76527759994500	180.73282108720000	69.27379411489570
AGAP002933	3365	22.532942827943300	16.281051294395400	17.36973892656520	12.648209048950000	13.006480410104100	1.3914569464027200	15.120244771517400	18.994308628737100	12.788127958771300	19.495612466651100	10.171652210019000
AGAP002935	864	392.1086414636670	300.4933063731200	247.55075864487600	199.47652898658200	278.5118395062330	6.774092338896340	296.35530950330300	337.8663500939540	223.66916807688700	308.36035133499300	206.0670288048890
AGAP002936	327	1.4342826561246400	21.004337710659400	3.066680161414240	1.54335944626743	4.834649161172570	230.96871742366100	10.548825720449100	4.097216126528230	37.357976499065500	2.863078314594830	4.460437042159350
AGAP002937	1167	0.9377529276976010	0.8308989483000890	0.49102921424040000	1.8019085223130900	0.0	0.26166606821533200	0.8005401695520780	1.0805300052419800	0.6753494383279120	2.865181199879140	0.0
AGAP002938	1128	0.0	0.0	0.0	0.0	0.0	0.676782583349496	0.25483643695233900	0.06986804721395130	0.0	0.11856973263329600	0.0
AGAP002939	918	7.578418326288200	8.714256372000200	28.8700305578516	34.08504293423300	13.686530881276100	1.3305634056962600	26.14655155083540	13.049341942391300	23.437936046440900	19.231545653777000	32.20066270784140
AGAP029803	453	56.94387101633920	41.561913894633100	50.124408522869500	44.00618606559220	56.022276529516200	32.01943559899870	50.28884866427680	66.11090454257850	41.58139909323460	50.044279471425500	54.09239941458410
AGAP002942	4746	10.310455410662500	11.696793491390700	11.907962821102900	21.320701023041400	14.235981367924100	5.329612933657270	16.26249515104950	10.760562558523900	9.199864478906130	14.400451421764300	16.349672768693800
AGAP013412	1020	12.721524696038800	11.64541533349120	10.533659798135000	16.245371269461000	13.867809435995000	0.8482341711313680	11.765948197875900	17.693877462676600	6.490505366706720	12.587920791563100	13.63232003453680
AGAP002943	1848	25.88693923830160	20.551035540815100	21.085559699816600	20.891725231657400	17.64993928217540	2.148125498319700	20.0658872369095	26.654206323504100	13.263490210953300	18.744796822663900	18.416198393764000
AGAP002945	5442	14.263363823131500	11.982648408085700	14.820677387423800	17.85200638440260	11.788402508436800	0.5424209694114600	12.782842927876100	17.91425974408780	9.84803932891396	12.337527108048500	14.901892309979300
AGAP002947	3735	14.587249830489600	13.586476966407300	14.958642990444000	13.804906040328100	9.490259951379700	0.5314238180582070	10.52464250218100	14.031973112752100	11.457994844151800	12.336204503980800	11.455023322193400
AGAP013516	1836	19.244073502709400	13.819578286909400	15.956543916434200	20.24944754963840	9.97032050953888	2.106725392352420	22.349821759771000	18.93013090985060	9.744343374619210	15.188550260653400	21.184646518316700
AGAP002948	627	29.546908975811700	26.806098765891900	38.38485790554860	45.879867175404500	16.588288799037100	1.7045854156706900	28.31001145052350	29.66416764391000	24.76270502745590	30.93024795773840	25.898990583230200
AGAP002949	5097	5.613034361726150	5.453579245915480	5.298036150382380	4.901233603493770	3.281259207339600	0.13979138782624100	3.637606397273770	6.030282780137620	3.680117816319880	2.9257901535717000	2.4991399068076600
AGAP002950	1143	0.9574432778854780	1.272518468065880	0.12533488473721500	0.4415385292471130	0.9463596990442770	0.0	2.5777942992501700	0.41370686224323900	0.3447650019810470	1.1701369939663900	0.0
AGAP002952	2716	16.692811030964600	13.626161489970600	18.22369685547750	22.82450191402830	15.379176001920800	0.955668837872602	17.357401378750800	17.671573921103900	12.448783831104600	17.063040183795700	26.70809850118890
AGAP002951	3702	25.25375799338640	22.416708707639800	22.696024855171400	18.29039365380010	15.755809424039700	0.5224132658507620	12.92850915637300	20.884318009035000	15.136748160720900	17.052518306236900	12.082458848939500
AGAP002953	1377	16.632783292902200	12.440554551273000	11.600030296217900	11.667102509746400	11.843532241634100	1.700164351723000	10.020235324871100	13.221043810054400	7.898498594405000	10.344240465289200	6.567240420678190
AGAP002954	2799	19.856282880850900	15.098597564738100	18.732527692460500	15.626583318048900	10.464027698757200	0.14546352345232500	12.503646742555400	15.542607647749200	11.178589475808600	14.454578124020500	5.801595961302370
AGAP002955	2151	2.3621321754168000	2.9301645617528200	3.8961319085989000	3.1283343494774500	0.8897060447081860	0.7571406827392970	4.877789763924550	2.821226921810760	3.0045043770967500	4.414696767612950	3.0739897123649500
AGAP002956	756	68.13886076196370	53.33552438937780	53.53217056142170	31.598039033501700	46.44615541261810	2.288885858608450	45.817973354907000	60.15084356809980	47.22541744993240	64.92727994259460	42.702194624778400
AGAP002957	1572	52.06254439087540	41.43051381302800	52.08130878818370	47.88881386152010	40.65067804138990	2.4605266032818300	39.08626801118220	53.39305501212720	37.15053439858440	39.17960317937030	48.24762815831900
AGAP002958	1551	97.82390305404070	77.26221817988290	97.16774820366070	94.41707890352160	81.81202858759130	4.3314085334367700	76.404597188074	97.25632172182020	58.5382965375262	66.22658520899760	69.9031870946275
AGAP002959	2742	9.778177546413560	7.131579612971720	7.39276984519733	6.779355525371280	10.408443406009400	0.09280461390934010	6.211429039851430	8.019078364258580	5.719855073348140	10.389510664262000	9.149264077287030
AGAP002960	1476	5.084123886750760	4.160687077836010	4.464673150212250	8.263142292769890	5.299081654404590	0.10344319160138600	3.116048790051370	6.407411159133090	4.965877363900180	4.666634761608040	1.3834607573852000
AGAP002961	4182	6.971978712345710	6.279674769179740	6.885416648537050	6.054050702126750	6.028617301444020	0.1825468087083290	5.052123222105340	8.932684968909080	5.29567946586698	6.636162510796120	4.464276729713570
AGAP002962	882	40.76810225515280	67.0625889258939	87.22156943054410	119.58935899802200	75.28239408111570	1.3848721161328500	92.23345436470920	42.9797807718584	64.3373709819325	67.70735031771550	99.22196685619770
AGAP013267	1524	67.08941825754670	52.17325719070120	69.56086102915430	68.10731813636710	56.67238659276690	4.575121316732180	60.54672951653450	64.02113693214130	45.870983513578300	63.71395932147000	85.75278017430130
AGAP013301	5317	6.30698620303219	7.218795992672040	6.9109683731078200	15.629816201564000	7.386427745483880	0.5743169110537760	6.690355131498400	9.47156845729516	9.382886194031410	9.193982254840320	8.15646742025708
AGAP002966	1548	16.916289143537200	12.736693245615500	14.390557972284200	12.551759527638100	14.996584622645700	0.9534415101864220	10.770296544683400	15.120745287744900	8.19698836686798	13.435145596131000	14.510251199551700
AGAP002967	4449	2.8638907565033100	3.559848247594510	3.413199362776240	2.5523189763795500	1.758023043807860	0.06863661533092670	2.3260054016094800	3.9503007571108500	2.7280838470985800	2.8859697027184600	0.5245449899882600
AGAP002968	816	22.224350372598000	17.92364094695500	25.10522251888850	29.171574043511900	13.154025126789400	0.9355523946301860	16.29266778897490	17.77114330312500	17.481867133540400	14.341706631012700	21.687781873126700
AGAP002969	1662	57.285870635505300	47.0632762906581	72.14606270404990	129.76291353942100	76.89875557288200	4.93016973112456	75.1068298785271	82.32019795351210	52.63702779343120	58.74552385051840	93.6686411299862
AGAP002970	3060	67.23504618468730	45.68382885927380	58.77782167359350	48.70862587053300	37.52466082681000	2.079005321400410	37.31754827629710	58.43873065911690	49.63176127636450	35.163132905599100	36.38463039520900
AGAP002971	1338	15.248096892410300	13.044740887886100	10.813927577517400	6.663667803502950	10.26093523291110	1.2552344236473200	10.956824024659300	13.252997296637400	11.427336482702700	8.996412000696750	8.21213797433134
AGAP002972	1710	13.028067459798800	12.286128601033800	11.142271253138400	8.362120040741370	6.082372559646930	0.6250146524125870	9.53982437138423	12.213424955084400	9.540554881136570	9.855016935500090	5.174628657447780
AGAP013509	1905	1.2309985001384700	0.6786765163018050	2.256027925269870	6.004923997760730	5.416089354530330	2.4311593566284900	0.45268582816100500	1.6134567627486300	3.8475774221084800	3.0891616640712700	1.735472932098950
AGAP002973	657	13.682445277414300	11.561130496020200	12.755829125412800	3.200650297624620	11.398199536434200	0.0	9.516220919617480	11.755697733971100	11.9959329456419	12.417878482544700	4.588072074720380
AGAP002974	1674	1.4008674687955700	2.075634215683330	2.48176548649012	0.6532079854722070	0.0	0.0	0.515153227387524	3.0130908389901900	1.7419900476440200	1.1185503092861500	0.34852160401101700
AGAP013216	930	0.0	0.0	0.0	0.0	0.0	0.0	0.3090919364325150	0.0	0.0	0.0	0.0
AGAP002975	702	2.227020078598090	9.784071839580640	13.672750438832800	12.700836924625300	20.268336867992700	0.28999458842098100	6.449322135178430	20.769322069241200	13.92143397742960	5.620408010121900	30.33478422603580
AGAP002976	1056	0.5181617739692710	1.6069160768616100	2.306233092167450	2.0709662266675600	3.072980500021620	0.0	4.151227640581570	4.403274884642880	3.3585204312301400	1.9631375050762800	1.104971903625840
AGAP002977	1095	4.711520286831350	2.7303946490600900	5.429404191842390	2.9958086785766400	0.45592798145736900	0.0	2.55953528182815	4.678287873723200	5.758047813908110	3.7864350782841200	5.416885094669860
AGAP002978	474	0.0	0.17047452051093600	0.7555789728620070	0.0	0.0	0.0	0.303223102196454	0.6650730570239410	0.0	0.1410829730067070	0.0
AGAP002979	744	7.774814451815420	5.104612053686330	5.776523115106310	5.652761412740250	5.1445099520626600	0.0	4.539787816352560	5.72016463964543	3.177954816647880	7.999632122662570	8.625909699272670
AGAP002980	732	50.61724570446430	27.928477388951400	24.46341756397480	19.304643565607400	19.096655616780000	0.0	18.162318190988400	31.438330490631700	16.042593768411500	23.661464841723200	26.434792317343800
AGAP002981	327	27.729464685076400	34.10116004789400	28.91441295047710	34.211134392261400	30.534626281089900	30.5053023012382	35.38251960400640	27.957474745722000	23.13784350909870	42.33265793722350	15.165485943341800
AGAP013499	2676	7.886946668488080	6.794135879107370	10.225050333197200	15.213279324978400	11.535778701242500	0.41841147454910600	8.94270196130282	10.101729050548100	8.62940615832964	9.396252534061060	17.914088590023700
AGAP002982	8751	17.13255631669120	13.943027460918400	19.23527409144080	14.36006812860620	11.514513011306100	0.11050016627696900	9.911975476084500	17.390509046271000	13.212099298063800	11.241077278118900	12.578320323573500
AGAP002983	6189	12.503913509647000	10.418860612748800	12.70779084129840	10.505642015200700	9.747127330195220	0.22202930315605400	6.409574910607350	14.631446063771200	10.480421552708000	8.374023288740330	9.442519637900040
AGAP012955	1416	124.98112173298500	88.96530686714990	77.90147274439980	51.5608488454287	69.92666622387300	2.0127590501422300	66.53498616818760	88.55123672063790	57.05057305027470	76.50762239575590	46.42130551051830
AGAP002984	1953	11.327014104832800	10.219567799477400	8.83899727454363	6.546436074183000	2.982324609891400	1.5114464493277800	10.67103113874160	11.056967275222900	5.367212579227520	9.108195375615810	11.05311372720650
AGAP013286	708	75.297813623583	53.64168598789030	72.0335696026139	151.23723635997900	84.9697137476642	11.932785797271800	53.18738787510340	79.70167880826740	51.874277154005900	46.84911198554930	126.49119045913400
AGAP002985	3249	22.639725724230300	18.155615139179500	16.55687714900460	12.478457769775000	12.830604852139400	0.14098074866449300	10.263108064739800	18.459615473325200	9.606050681235900	14.963653534061300	9.09824818891918
AGAP002986	2112	5.181617739692710	5.624206269015620	6.749123313842960	17.165123917186900	4.41248482054386	0.2650731784785530	6.022682724450310	8.284127325345090	5.448266477328890	4.432891140494830	12.476974411775100
AGAP002988	2283	14.654435933755300	9.768794862603020	10.1968410660878	7.589704994850830	9.439586449205520	0.24521881425611200	8.782313266113070	11.49545132137240	7.90549320836908	11.775329978310100	9.157279201314440
AGAP002989	585	4.543120960340100	16.02285647140740	9.183190593245940	7.045369916678930	2.133509143999230	53.67799831672350	14.495619275258200	2.963838392583620	30.44752334418460	13.603292607549300	5.485193860050310
AGAP002990	564	0.0	0.0	0.0	0.0	0.0	0.0	0.0	0.0	0.0	0.3557091978998890	0.0
AGAP002991	1182	8.66333419915556	10.39115757510310	14.786335310546200	30.314869935694500	12.319120057356000	2.8417997611507800	15.382030821321100	12.601784028457400	9.26822829437272	10.975825605587800	18.83874264117420
AGAP002992	768	10.58530481108650	9.890185854017270	34.322174842256700	45.34221248194270	39.003214038735900	18.82019567197720	26.013225665775500	20.11326409171620	15.701083016000900	24.467975920124200	40.262413738366500
AGAP002993	1914	0.0	0.2955247957446630	0.0	0.0	0.08694551370529770	0.0	0.1877321714225700	0.0	0.0	0.0	0.0
AGAP002994	603	0.0	0.6700242348439770	0.3563626200364090	0.0	0.0	0.25320423018846800	0.0	0.0	20.91231295598470	0.22180208691601700	0.0
AGAP002995	1248	0.0	0.0	0.0	0.0	0.0	0.0	0.0	0.0	0.0	0.0	0.0
AGAP002996	2076	36.071932446495	26.27327689666380	39.023251818640200	39.30139553320220	24.008144081390200	15.150540975699000	35.620389018283200	29.99075830120240	31.39623415583880	34.24197926064810	38.969953225370600
AGAP002997	657	13.920400847456300	15.619825244623000	41.865285334688300	120.72852922640100	25.07603898015530	0.5422501550611490	20.6731695839966	23.15152716996350	21.59267930215540	23.512540405474000	90.13341591950670
AGAP013119	696	40.7688662750601	35.758500285104300	46.92927054893270	33.234338650766000	49.732833839430300	18.134661589705100	30.459544813311900	40.084985156749000	21.85483180230370	40.25851284047430	33.250763720602800
AGAP029576	3819	1.1462243169658000	1.3118369229576800	2.869656887661610	2.070340519305590	1.3508313983215900	0.02665307686194400	2.4839045637899600	1.8366569771937700	1.9398921886801600	1.8211118715209800	2.164228813595510
AGAP002999	2010	8.905753576996810	8.321700996762190	8.837792976902950	6.904805880875550	3.3531121322853600	1.823070457356970	3.968602064418960	7.175344168205310	6.901063275474950	6.720603233555320	4.644180418821430
AGAP003000	1581	13.300000556682700	10.324221625478200	14.45263430367780	6.703510004755500	5.368184297804510	2.575284011025030	16.045507876570200	9.371598712447410	15.00493176174130	15.227323538181200	13.284823494067000
AGAP012949	1089	0.0	0.0742010309661925	0.0	0.4634330017717630	0.0	0.0	0.0	0.1447404173688470	0.0	0.0	0.0
AGAP003001	2967	0.9484538494494590	1.3344931625840900	0.9656742383190870	0.5386412897236010	1.065675952614380	0.10292022298863900	1.0172843812819400	1.6734421662326400	1.0094049946777700	1.510115624114260	0.0
AGAP013545	774	0.0	0.0	0.0	0.0	0.0	0.0	0.0	0.0	0.0	0.0	0.0
AGAP013105	1455	0.16117196857483100	0.16660808808697700	0.09845895069047190	0.0	0.0	0.0	0.0	0.0	0.0	0.0	0.0
AGAP003002	2754	9.962639822199100	8.274142413818370	13.44667189045880	15.729208880940800	8.8524360887724	0.425041087930751	8.298007378408840	14.07955314836960	9.043208535623120	9.518643808435090	22.66757177459890
AGAP003003	1629	24.040743268358000	17.907045489692000	20.446551431370800	23.545468973995200	17.51992131324600	2.1244907416918200	19.322515252673500	20.222875220114700	17.175392391508800	19.992210756858400	30.5620712644357
AGAP003004	1146	10.77714480967650	7.4035923960115900	10.938093507662000	20.99157389962520	11.544406807974900	1.33230498083461	9.719808603129790	12.516257086243800	11.27868920616950	8.869760941699160	6.44856203442374
AGAP003005	4689	11.93614369957260	10.270789921608300	15.978634125010700	18.315091641678000	8.446675996844040	2.4638407785901600	11.417911503373200	15.227747595467600	7.530038216012910	8.913591544729580	17.087592807787800
AGAP003006	870	161.3683390193010	85.2631253551317	91.63557565081070	37.80254956348940	71.92132893702230	5.908389743742640	77.15041316781920	128.81547772406100	69.9354617673719	104.4607521722280	40.124451010744200
AGAP029915	169	13.876048182034200	17.691018584146700	34.33100483321170	21.40155539838890	10.339313543996300	5.721816302306270	13.60736098850830	19.586204762178400	41.97156893939680	23.742010368702700	38.54978901643750
AGAP013439	797	0.8827046961469710	0.40554540889427200	2.786067108465330	2.7439652890350700	0.20880014207269700	2.36270998734208	2.8853751656937400	1.3843867021364100	2.3732982520311400	1.8459388237314200	2.5620929459229000
[truncated: 11,126 more rows]
