# Supplementary material for: Targeting mosquito X-chromosomes reveals complex transmission dynamics of sex ratio distorting gene drives
Source: Nat Commun. 2024 Jun 11;15:4983. doi: 10.1038/s41467-024-49387-7 (PMC11166636; doi:10.1038/s41467-024-49387-7)
Supplement: Supplementary file 4 — Source Data [file 41467_2024_49387_MOESM4_ESM.zip › Source_Data/Source_Data_File_FigureS4.xlsx]

## Sheet: testes
line: 739_1_c target site: 739-1				line: 952_1;952_2_a target site: 952-1				line: 952_1;Xshrd target site: 952-1				line: 952_1;952_2_a target site: 952-2				line: 953_1 target site: 953-1
Aligned_Sequence	#Reads	%Out of Total		Aligned_Sequence	#Reads	%Out of Total		Aligned_Sequence	#Reads	%Out of Total		Aligned_Sequence	#Reads	%Out of Total		Aligned_Sequence	#Reads	%Out of Total
CCGGCCGACAAG--------CGTCGGTGTCGGTGCCGGCG	471	0.728696		TAAGCGCAGGAGAACCACCG------------TGCGCTAC	197	0.155363		TAAGCGCAGGAGAACCACCG------GCCGTATGCGCTAC	267	0.224719		ACCCACACGTTGTGCCGCCG------TAGATCGTCCTACC	235	0.37336		TCCCACAAACATTTCCTATG-----------AGGCTCCAA	393	0.447899
CCGGCCGAC------------GTCGGTGTCGGTGCCGGCG	466	0.72096		TAAGCGCAGGAGAACCACCG-------------GCGCTAC	143	0.112776		TAAGCGCAGGAGAACCACCG----CGGCCGTATGCGCTAC	237	0.19947		ACCCACACGTTGTGCCGCCG---TGGTAGATCGTCCTACC	227	0.360649		TCCCACAAACATTTCCTATG----------TAGGCTCCAA	290	0.330511
CCGGCCGACA----------CGTCGGTGTCGGTGCCGGCG	405	0.626586		TAAGCGCAGGAGAACCACCG---------------GCTAC	91	0.0717666		TAAGCGCAGGAGAACCACCG-----GGCCGTATGCGCTAC	157	0.132138		ACCCACACGTTGTGCCGCCG-------AGATCGTCCTACC	207	0.328874		TCCCACAAACATTTCCTATG------------GGCTCCAA	281	0.320253
CCGGCCGAC-----------CGTCGGTGTCGGTGCCGGCG	294	0.454855		TAAGCGCAGGAGAACCACCG-----GGCCGTATGCGCTAC	82	0.0646688		TAAGCGCAGGAGAACCACCG--------CGTATGCGCTAC	112	0.0942642		ACCCACACGTTGTGCCGCCG----GGTAGATCGTCCTACC	185	0.293921		TCCCACAAACATTTCCTATG---------GTAGGCTCCAA	254	0.289482
CCGGCCGACAAGAAG-----CGTCGGTGTCGGTGCCGGCG	278	0.430101		TAAGCGCAGGAGAACCACCG--------CGTATGCGCTAC	82	0.0646688		TAAGCGCAGGAGAACCACCG----------TATGCGCTAC	111	0.0934225		ACCCACACGTTGTGCCGCCG--------GATCGTCCTACC	180	0.285978		TCCCACAAACATTTCCTATG-----CCCTGTAGGCTCCAA	136	0.154998
CCGGCCGACAAGAA------CGTCGGTGTCGGTGCCGGCG	263	0.406894		TAAGCGCAGGAGAACCACCG-----------ATGCGCTAC	43	0.0339117		TAAGCGCAGGAGAACCA---GTACCGGCCGTATGCGCTAC	98	0.0824812		ACCCACACGTTGTGCCGCCG---------ATCGTCCTACC	176	0.279623		TCCCACAAACATTTCCTATG-------------GCTCCAA	107	0.121947
CCGGCCGACAAGA-------CGTCGGTGTCGGTGCCGGCG	246	0.380593		TAAGCGCAGGAGAACCACCG--ACCGGCCGTATGCGCTAC	27	0.0212934		TAAGCGCAGGAGAACCACCG-----------ATGCGCTAC	95	0.0799562		ACCCACACGTTGTGCCGCCG-----GTAGATCGTCCTACC	174	0.276445		TCCCACAAACATTTCCTATG---TACCCTGTAGGCTCCAA	91	0.103712
CCGGCCGACAA---------CGTCGGTGTCGGTGCCGGCG	183	0.283124		TAAGCGCAGGAGAACCACCG------GCCGTATGCGCTAC	26	0.0205047		TAAGCGCAGGAGAAC-----GTACCGGCCGTATGCGCTAC	85	0.0715398		ACCCACACGTTGTGCCGCCG----------TCGTCCTACC	136	0.216072		TCCCACAAACATTTCCTATG-------CTGTAGGCTCCAA	60	0.0683815
CCGGCCGACAAGAAGGGAG-CGTCGGTGTCGGTGCCGGCG	96	0.148524		TAAGCGCAGGAGAACCACCG-TCCCGGCCGTATGCGCTAC	24	0.0189274		TAAGCGCAGGAGAACCACCG--ACCGGCCGTATGCGCTAC	66	0.0555485		ACCCACACGTTGTGCCGCCGTT---------CGTCCTACC	100	0.158876		TCCCACAAACATTTCCTATG--------TGTAGGCTCCAA	57	0.0649624
CCGGCCG-------------CGTCGGTGTCGGTGCCGGCG	92	0.142336		TAAGCGCAGGAGAACCCCCG---------------GCTAC	20	0.0157729		TAAGCGCAGGAGAA------GTACCGGCCGTATGCGCTAC	65	0.0547069		ACCCACACGTTGTGCCGCCG-TGTGGTAGATCGTCCTACC	74	0.117569		TCCCACAAACATTTCCTATG----ACCCTGTAGGCTCCAA	55	0.0626831
CCGGCCGACAAGAAG-------TCGGTGTCGGTGCCGGCG	88	0.136147		TAAGCGCAGGAGAACCACCG----------TATGCGCTAC	18	0.0141956		TAAGCGCAGGAGAACCACCG---------GTATGCGCTAC	62	0.052182		ACCCACACGTTGTGC------------AGATCGTCCTACC	72	0.114391		TCCCACAAACATTTCCTAT-----ACCCTGTAGGCTCCAA	52	0.059264
CCGGCCGA--------------TCGGTGTCGGTGCCGGCG	88	0.136147		TAAGCGCAGGAGACCCACCG-TACCGGCCGTATGCGCTAC	18	0.0141956		TAAGCGCAGGAGAACCAC---TACCGGCCGTATGCGCTAC	53	0.0446072		ACCCACACGTTGTGCCGCCG--GTGGTAGATCGTCCTACC	69	0.109625		TCCCACAAACATTTCCTAT-TTATACCCTGTAGGCTCCAA	50	0.0569846
CCGGCC--------------CGTCGGTGTCGGTGCCGGCG	78	0.120676		TAAGCGCAGGAGAACCACCG--------------------	12	0.00946372		TAAGCGCAGGAGAACCACCG---CCGGCCGTATGCGCTAC	49	0.0412406		ACCCACACGTTGTGCCGCCG-----ACAAATCGTCCTACC	67	0.106447		TCCCACAAACATTTC----------------AGGCTCCAA	49	0.0558449
---------------------GTCGGTGTCGGTGCCGGCG	78	0.120676		TAAGCGCAGGAGACCCACCG-------------GCGCTAC	12	0.00946372		TAAGCGCAGGAGAACCAC--GTACCGGCCGTATGCGCTAC	45	0.037874		ACCCACACGTTGTGCCGCCG-----------CGTCCTACC	65	0.10327		TCCCACAAACAT-------------------AGGCTCCAA	47	0.0535655
--------------------CGTCGGTGTCGGTGCCGGCG	70	0.108299		TAAGCGCAGGAGAACCCCCG-------------GCGCTAC	11	0.00867508		TAAGCGCAGGAGAACCACCG--------------CGCTAC	39	0.0328241		ACCCACACGTTGTGCCGCCG---------------CTACC	57	0.0905596		TCCCACAAACATTTCCTATG--------------------	40	0.0455877
CCGGCCGACAAGAAGGG---CGTCGGTGTCGGTGCCGGCG	65	0.100563		TAAGCGCAGGAGAACCCCCG-----GGCCGTATGCGCTAC	11	0.00867508		TAAGCGCAGGAGAACCACC--TACCGGCCGTATGCGCTAC	37	0.0311408		ACCCACACGTTGTGCCGCCG--------------CCTACC	56	0.0889708		TCCCACAAACATTTCCTATG--ATACCCTGTAGGCTCCAA	39	0.044448
CCGGCCGACAAGAAGG------TCGGTGTCGGTGCCGGCG	54	0.0835448		TAAGCGCAGGAGAACCCCCG------------TGCGCTAC	11	0.00867508		TAAGCGCAGGAGAAC------TACCGGCCGTATGCGCTAC	34	0.0286159		ACCCACACGTTGTGCCGCCG-------------ACCTACC	44	0.0699056		TCCCACAAACATTTCCTATG--------------------	34	0.0387495
------------------------GGTGTCGGTGCCGGCG	51	0.0789034						TAAGCGCAGGAGAACCACCG------------TGCGCTAC	33	0.0277743		ACCCACACGTTGTGACAA--------------GTCCTACC	39	0.0619618		TCCCACAAACATTTCC---------------------CAA	28	0.0319114
CCGGCCGACA-----------GTCGGTGTCGGTGCCGGCG	47	0.0727149						TAAGCGCAGGAGAA-------TACCGGCCGTATGCGCTAC	31	0.026091		ACCCACACGTTGTGCCGCCG------------GTCCTACC	38	0.060373		TCCCACAAACATTTCCT----------CTGTAGGCTCCAA	28	0.0319114
--------------------CGTCGGTGTCGGTGCCGGCG	46	0.0711678						TAAGCGCAGGAGAACCCCCG----CGGCCGTATGCGCTAC	27	0.0227244		ACCCACACGTTGTG--------------GATCGTCCTACC	36	0.0571955		TCCCACAAACATTTCCTATG---------------TCCAA	27	0.0307717
CCGGCCGACAAGAAGG----------TGTCGGTGCCGGCG	45	0.0696206						TAAGCGCAGGAGAACCACCG-TCCCGGCCGTATGCGCTAC	25	0.0210411		ACCCACACGTTGTGCCGCCG--------------------	35	0.0556067		TCCCACAAACATTTCCTATGT------------GCTCCAA	25	0.0284923
CCGGCCGACA------------TCGGTGTCGGTGCCGGCG	44	0.0680735						TAAGCGCAGGAGACCCACCG------GCCGTATGCGCTAC	25	0.0210411		ACCCACACGTTGT----------------------CTACC	34	0.054018		TCCCACAAACATTTCCTATG-------------------A	25	0.0284923
CCGGCCGACAAGAAGG----CGTCGGTGTCGGTGCCGGCG	40	0.061885						TAAGCGCAGGAGACCCACCG---CCGGCCGTATGCGCTAC	24	0.0201995		ACCCACACGTTGTGCCGC--------TAGATCGTCCTACC	33	0.0524292		TCCCACAAACATTTCCTATG------------------AA	25	0.0284923
CCGGCCG-------------------TGTCGGTGCCGGCG	39	0.0603379						TAAGCGCAGGAGAACCACCG-------------GCGCTAC	24	0.0201995		ACCCACACGTTGTGCCGCCG--------------------	30	0.0476629		TCCCACAAACATTTCCTATG------CCTGTAGGCTCCAA	24	0.0273526
-----------------------------CGGTGCCGGCG	35	0.0541494						TAAGCGCAGGAGACCCACCG-TACCGGCCGTATGCGCTAC	24	0.0201995		ACCCACACGTTGTGCCGCCGTC------------------	18	0.0285978		TCCCACAAACATTTCCTAT-------CCTGTAGGCTCCAA	22	0.0250732
CCGGCCGACAAGAAGGG------CGGTGTCGGTGCCGGCG	34	0.0526023						TAAGCGCAGGAGAACCA----TACCGGCCGTATGCGCTAC	21	0.0176745		ACCCACACGTTGTGCCGC---TGTGGTAGATCGTCCTACC	16	0.0254202		TCCCACAAACATTTCCTATG----------------CCAA	21	0.0239335
--------------------------TGTCGGTGCCGGCG	30	0.0464138						TAAGCGCAGGAGAACCACCGG----GGCCGTATGCGCTAC	19	0.0159912		ACCCACACGTTGTGCCGCCG-----------------ACC	15	0.0238315		TCCCACAAACATTTC--------------GTAGGCTCCAA	17	0.0193748
-----------------------CGGTGTCGGTGCCGGCG	24	0.037131						TAAGCGCAGG-----------TACCGGCCGTATGCGCTAC	19	0.0159912		ACCCACACGTTGTGCCGCCG--------------------	15	0.0238315		TCCCACAAACATTTCCTATG--------------------	16	0.0182351
CCGGCCGACAAGAA--------TCGGTGTCGGTGCCGGCG	21	0.0324896						TAAGCG----------------------------------	18	0.0151496		ACCCACACG-------------------------------	14	0.0222427		TCCCACAAACATTTCCTATG--------GGTAGGCTCCAA	16	0.0182351
CCG-----------------CGTCGGTGTCGGTGCCGGCG	20	0.0309425						TAAGCGCAGGAGAACCCCCG------GCCGTATGCGCTAC	18	0.0151496		ACCCACACGTTGTGCCGCCG---------AACGTCCTACC	12	0.0190652		TCCCACAAACATTTCCT---TTATACCCTGTAGGCTCCAA	15	0.0170954
CCGGCCGACAAGAAGGGAGA-------GTCGGTGCCGGCG	20	0.0309425						TAAGCGCAGGAGAACCACCG--------------------	17	0.014308		ACCCACACGTTGTGCC----------TAGATCGTCCTACC	11	0.0174764
CCGGC-----------------TCGGTGTCGGTGCCGGCG	20	0.0309425						TAAGCGCAGGAGAACCCCCG-----GGCCGTATGCGCTAC	17	0.014308
CCGGCCTCCC-----------------GACGGTGCCGGCG	19	0.0293954						TAAGCGCAGGAGAACCCCCG-TACCGGCCGTATGCGCTAC	17	0.014308
CCGGCCG---------------TCGGTGTCGGTGCCGGCG	19	0.0293954						--------------------------------------AC	16	0.0134663
CCGGCCGACAAGAAGGGAG---TCGGTGTCGGTGCCGGCG	18	0.0278483						TAAGCGCAGGAGAACC-----TACCGGCCGTATGCGCTAC	16	0.0134663
CCGGC----------------GTCGGTGTCGGTGCCGGCG	18	0.0278483						----------------------------------------	15	0.0126247
CCGGCCGACAAGAAGGGA--CGTCGGTGTCGGTGCCGGCG	17	0.0263011						TAAGCGCAGGAGAACC----GTACCGGCCGTATGCGCTAC	14	0.011783
CCGGCCGACAT---------CGTCGGTGTCGGTGCCGGCG	16	0.024754						----------------ACCC------------TACGCTAC	14	0.011783
CCGGCTCTCC----------CGTCGGTGTCGGTGCCGGCG	16	0.024754						TAAGCGCAGGAGAACCAC-------GGCCGTATGCGCTAC	13	0.0109414
CCGGCCGACAAGAA------------TGTCGGTGCCGGCG	15	0.0232069						----------------------------------------	13	0.0109414
CCGGCCGACAAGAAGGGA-----------CGGTGCCGGCG	15	0.0232069						TAAGCGCAGGAGACCCCCCG-------CCGTATGCGCTAC	13	0.0109414
CCGGCCGACAAGAAGGGAG---------TCGGTGCCGGCG	13	0.0201126						TAAGCGCAGGAGAACCACCG--ACC---CGTATGCGCTAC	13	0.0109414
CCGGCCGAC--------------CGGTGTCGGTGCCGGCG	12	0.0185655						TAAGCGCAGGAGAACCACCGG---CGGCCGTATGCGCTAC	12	0.0100997
---------------------GTCGGTGTCGGTGCCGGCG	11	0.0170184						TAAGCGCAGGAGAACCCCCG---CCGGCCGTATGCGCTAC	12	0.0100997
CCGGCCGACAAGAAGGG---------TGTCGGTGCCGGCG	11	0.0170184						--------------------------------TGCGCTAC	12	0.0100997
CCGGCCGACAAG---------GTCGGTGTCGGTGCCGGCG	10	0.0154713						------------------------------------CTAC	12	0.0100997
								TAAGCGCAGGAG------------CGGCCGTATGCGCTAC	11	0.00925809
								TAAGCGCAGGAG---------TACCGGCCGTATGCGCTAC	11	0.00925809
								-----------------------------GTATGCGCTAC	11	0.00925809
								----------------------------------------	11	0.00925809
								TAAGCGCAGGAGACCCACCG----CGGCCGTATGCGCTAC	11	0.00925809
								TAAGCGCAGGAGACCCCCCG-TACCGGCCGTATGCGCTAC	10	0.00841645
								TAAGCGCAGGAGACCCACCG-------CCGTATGCGCTAC	10	0.00841645
								----------------------------------------	10	0.00841645
								TAAGCGCAGGAGAACCACCG--------------------	10	0.00841645
								TAAGCGCGGGAGACCCCCCG-------CCGTATGCGCTAC	10	0.00841645
								TAAGCGCAGGAGAACCACCGG-------CGTATGCGCTAC	10	0.00841645

## Sheet: surviving_females
line: 739_1_c target site: 739-1				line: 952_1;952_2_a target site: 952-1				line: 952_1;Xshrd target site: 952-1				line: 952_1;952_2_a target site: 952-2				line: 953_1 target site: 953-1
Aligned_Sequence	#Reads	%Out of Total		Aligned_Sequence	#Reads	%Out of Total		Aligned_Sequence	#Reads	%Out of Total		Aligned_Sequence	#Reads	%Out of Total		Aligned_Sequence	#Reads	%Out of Total
CCGGCCGAC------------GTCGGTGTCGGTGCCGGCG	5266	5.17167		TAAGCGCAGGAGACCCTCCGGTACCGGCCGTATGCGCTCC	13	0.0100228		none				none				none
CCGGCCGAC------------GTCGGGGTCGGTGCCGGCG	74	0.0726744		TAAGCGCAGGAGACCCACCGGTACCTGCCGTATGCGCTAC	12	0.00925183
CCGGCCGAC------------GTCGGTGTCGGGGCCGGCG	35	0.034373
CCGGCCGAC------------GGCGGTGTCGGTGCCGGCG	26	0.0255343
CCGGCCGAC------------GTCGGTGGCGGTGCCGGCG	24	0.0235701
CCGGCCGAC------------GCCGGTGTCGGTGCCGGCG	20	0.0196417
CCGGCCGGC------------GTCGGTGTCGGTGCCGGCG	17	0.0166955
CCGGCCGACGAGAAGGGAGACGTCGGGGTCGGTGCCGGCG	12	0.011785
CCGGCCGAC------------GTCGGAGTCGGTGCCGGCG	11	0.010803
CCGGCCGAC------------GTCGGCGTCGGTGCCGGCG	11	0.010803
CCGGCCGACAAGAAGGGAGACGTCGGGGTCGGAGCCGGCG	10	0.00982087
