# Supplementary material for: Targeting mosquito X-chromosomes reveals complex transmission dynamics of sex ratio distorting gene drives
Source: Nat Commun. 2024 Jun 11;15:4983. doi: 10.1038/s41467-024-49387-7 (PMC11166636; doi:10.1038/s41467-024-49387-7)
Supplement: Supplementary file 4 — Source Data [file 41467_2024_49387_MOESM4_ESM.zip › Source_Data/Source_Data_File_Figure4b_4c.xlsx]

## Sheet: Anopheles
Source_File_Figure4b_4c_Anopheles
species	cross	replicate	num_females_laying	num_eggs	eggs_per_female	num_L1	percent_hatching	num_larvae_screened	transgene+/male_L1	transgene-/male_L1	transgene+/female_L1	transgene-/female_L1	L1_percent_ males	L1_percent_ females	percent_transgenic	percent_transgenic_males	percent_non_transgenic_males
Anopheles gambiae	Ygfp/+ (control)	1	5	203	40.6	165	81.28	165	0	85	0	80	51.52	48.48	0
Anopheles gambiae	Ygfp/+ (control)	2	5	163	32.6	145	88.96	145	0	80	0	65	55.17	44.83	0
Anopheles gambiae	Ygfp/+ (control)	3	4	180	45	163	90.56	163	0	90	0	73	55.21	44.79	0
Anopheles gambiae	Ygfp/+ (control)	4	4	195	48.75	170	87.18	170	0	96	0	74	56.47	43.53	0
Anopheles gambiae	Ygfp/739_1_c	1	5	237	47.4	224	94.51	224	66	73	38	47	62.05	37.95	46.43	29.4643	32.5893
Anopheles gambiae	Ygfp/739_1_c	2	3	228	76	218	95.61	218	85	76	21	36	73.85	26.15	48.62	38.9908	34.8624
Anopheles gambiae	Ygfp/739_1_c	3	5	388	77.6	383	98.71	287	102	103	41	41	71.43	28.57	49.83	35.5401	35.8885
Anopheles gambiae	Ygfp/739_1_c	4	5	196	39.2	164	83.67	164	59	50	26	29	66.46	33.54	51.83	35.9756	30.4878
Anopheles gambiae	Ygfp/739_1_c	5	4	307	76.75	296	96.42	288	92	83	57	56	60.76	39.24	51.74	31.9444	28.8194
Anopheles gambiae	Ygfp/952_1;952_2_a	1	5	372	74.4	359	96.51	289	106	109	41	33	74.39	25.61	50.87	36.6782	37.7163
Anopheles gambiae	Ygfp/952_1;952_2_a	2	5	340	68	323	95	285	90	99	50	46	66.32	33.68	49.12	31.5789	34.7368
Anopheles gambiae	Ygfp/952_1;952_2_a	3	5	313	62.6	307	98.08	288	107	119	31	31	78.47	21.53	47.92	37.1528	41.3194
Anopheles gambiae	Ygfp/952_1;952_2_a	4	5	469	93.8	454	96.8	288	129	99	26	34	79.17	20.83	53.82	44.7917	34.375
Anopheles gambiae	Ygfp/952_1;952_2_a	5	4	18	4.5	14	77.78	14	7	3	2	2	71.43	28.57	64.29	50	21.4286
Anopheles gambiae	Ygfp/952_1;952_2_a	6	4	104	26	84	80.77	84	36	29	8	11	77.38	22.62	52.38	42.8571	34.5238
Anopheles gambiae	Ygfp/952_1;952_2_a	7	3	152	50.67	126	82.89	126	55	50	16	5	83.33	16.67	56.35	43.6508	39.6825
Anopheles gambiae	Ygfp/952_1;Xshrd	1	4	173	43.25	125	72.25	125	57	64	3	1	96.8	3.2	48	45.6	51.2
Anopheles gambiae	Ygfp/952_1;Xshrd	2	5	230	46	209	90.87	209	103	92	5	9	93.3	6.7	51.67	49.2823	44.0191
Anopheles gambiae	Ygfp/952_1;Xshrd	3	4	326	81.5	297	91.1	297	141	140	8	8	94.61	5.39	50.17	47.4747	47.138
Anopheles gambiae	Ygfp/952_1;Xshrd	4	5	280	56	266	95	266	126	132	3	5	96.99	3.01	48.5	47.3684	49.6241

## Sheet: Drosophila
Source_File_Figure4b_4c_Drosophila
species	cross	replicate	num_eggs	num_L1	percent_hatching	num_larvae_screened	male_L1	female_L1	L1_percent_ males	L1_percent_ females
Drosophila melanogaster	AByG/+/+ (control)	1	108	95	87.96	85	38	47	44.71	55.29
Drosophila melanogaster	AByG/+/+ (control)	2	123	111	90.24	111	57	54	51.35	48.65
Drosophila melanogaster	AByG/+/+ (control)	3	116	103	88.79	93	49	44	52.69	47.31
Drosophila melanogaster	AByG/+/+ (control)	4	96	89	92.71	79	37	42	46.84	53.16
Drosophila melanogaster	AByG/Btub85D/+ (control)	1	215	183	85.12	173	80	93	46.24	53.76
Drosophila melanogaster	AByG/Btub85D/+ (control)	2	290	254	87.59	193	96	97	49.74	50.26
Drosophila melanogaster	AByG/Btub85D/+ (control)	3	312	231	74.04	187	91	96	48.66	51.34
Drosophila melanogaster	AByG/Btub85D/+ (control)	4	143	121	84.62	115	51	64	44.35	55.65
Drosophila melanogaster	AByG/Btub85D/RpS6_2	1	277	171	61.73	148	90	58	60.81	39.19
Drosophila melanogaster	AByG/Btub85D/RpS6_2	2	303	212	69.97	191	97	94	50.79	49.21
Drosophila melanogaster	AByG/Btub85D/RpS6_2	3	247	176	71.26	172	104	68	60.47	39.53
Drosophila melanogaster	AByG/Btub85D/RpS6_2	4	221	138	62.44	125	78	47	62.4	37.6
