# Supplementary material for: Targeting mosquito X-chromosomes reveals complex transmission dynamics of sex ratio distorting gene drives
Source: Nat Commun. 2024 Jun 11;15:4983. doi: 10.1038/s41467-024-49387-7 (PMC11166636; doi:10.1038/s41467-024-49387-7)
Supplement: Supplementary file 4 — Source Data [file 41467_2024_49387_MOESM4_ESM.zip › Source_Data/Source_Data_File_Figure4d.xlsx]

## Sheet: Source_File_Figure4d
Source_File_Figure4d
species	cross	stage	percent_males
Anopheles gambiae	739_1_c	L1	62.05
Anopheles gambiae	739_1_c	L1	73.85
Anopheles gambiae	739_1_c	L1	71.43
Anopheles gambiae	739_1_c	L1	66.46
Anopheles gambiae	739_1_c	L1	60.76
Anopheles gambiae	739_1_c	adult	67.34
Anopheles gambiae	739_1_c	adult	59.6
Anopheles gambiae	739_1_c	adult	68.72
Anopheles gambiae	739_1_c	adult	73.74
Anopheles gambiae	739_1_c	adult	57.78
Anopheles gambiae	739_1_c	adult	72.43
Anopheles gambiae	739_1_c	adult	68.75
Anopheles gambiae	739_1_c	adult	68.49
Anopheles gambiae	739_1_c	adult	68.21
Anopheles gambiae	952_1;952_2_a	L1	74.39
Anopheles gambiae	952_1;952_2_a	L1	66.32
Anopheles gambiae	952_1;952_2_a	L1	78.47
Anopheles gambiae	952_1;952_2_a	L1	79.17
Anopheles gambiae	952_1;952_2_a	L1	71.43
Anopheles gambiae	952_1;952_2_a	L1	77.38
Anopheles gambiae	952_1;952_2_a	L1	83.33
Anopheles gambiae	952_1;952_2_a	adult	77.3
Anopheles gambiae	952_1;952_2_a	adult	75.96
Anopheles gambiae	952_1;952_2_a	adult	79.7
Anopheles gambiae	952_1;952_2_a	adult	70.65
Anopheles gambiae	952_1;952_2_a	adult	76.33
Anopheles gambiae	952_1;952_2_a	adult	73.83
Anopheles gambiae	952_1;952_2_a	adult	68.27
Anopheles gambiae	952_1;952_2_a	adult	74.41
Anopheles gambiae	952_1;952_2_a	adult	65.24
Anopheles gambiae	952_1;952_2_a	adult	79.73
Anopheles gambiae	952_1;952_2_a	adult	70.06
Anopheles gambiae	952_1;952_2_a	adult	66.08
Anopheles gambiae	952_1;952_2_a	adult	71.62
Anopheles gambiae	952_1;Xshrd	L1	96.8
Anopheles gambiae	952_1;Xshrd	L1	93.3
Anopheles gambiae	952_1;Xshrd	L1	94.61
Anopheles gambiae	952_1;Xshrd	L1	96.99
Anopheles gambiae	952_1;Xshrd	adult	78.97
Anopheles gambiae	952_1;Xshrd	adult	79.74
Anopheles gambiae	952_1;Xshrd	adult	80
Anopheles gambiae	952_1;Xshrd	adult	81.19
Anopheles gambiae	952_1;Xshrd	adult	81.2
Anopheles gambiae	952_1;Xshrd	adult	76.67
Anopheles gambiae	952_1;Xshrd	adult	78.4
Anopheles gambiae	952_1;Xshrd	adult	83.82
Anopheles gambiae	952_1;Xshrd	adult	87.1
Drosophila melanogaster	Btub85D/RpS6_2	L1	60.81
Drosophila melanogaster	Btub85D/RpS6_2	L1	50.79
Drosophila melanogaster	Btub85D/RpS6_2	L1	60.47
Drosophila melanogaster	Btub85D/RpS6_2	L1	62.4
Drosophila melanogaster	Btub85D/RpS6_2	adult	74.12
Drosophila melanogaster	Btub85D/RpS6_2	adult	57.14
Drosophila melanogaster	Btub85D/RpS6_2	adult	73.81
Drosophila melanogaster	Btub85D/RpS6_2	adult	72.22
Drosophila melanogaster	Btub85D/RpS6_2	adult	83.33
Drosophila melanogaster	Btub85D/RpS6_2	adult	78.43
Drosophila melanogaster	Btub85D/RpS6_2	adult	79.66
Drosophila melanogaster	Btub85D/RpS6_2	adult	80
