# Supplementary material for: Targeting mosquito X-chromosomes reveals complex transmission dynamics of sex ratio distorting gene drives
Source: Nat Commun. 2024 Jun 11;15:4983. doi: 10.1038/s41467-024-49387-7 (PMC11166636; doi:10.1038/s41467-024-49387-7)
Supplement: Supplementary file 4 — Source Data [file 41467_2024_49387_MOESM4_ESM.zip › Source_Data/Source_Data_File_Figure5b.xlsx]

## Sheet: Source_File_Figure5b
Source_File_Figure5b
cross	rep	precent_male_adults	total_adults
zpgCas9/+	1	55.725	131
zpgCas9/+	2	52.033	123
zpgCas9/+	3	47.5	160
zpgCas9/+	4	53.763	93
zpgCas9/+	5	37.097	62
zpgCas9/952_1;952_2_b	1	79.167	48
zpgCas9/952_1;952_2_b	2	75.556	135
zpgCas9/952_1;952_2_b	3	75	60
zpgCas9/952_1;952_2_b	4	75.9	87
zpgCas9/952_1;952_2_b	5	65.5	29
zpgCas9/952_1;952_2_b	6	75.3	77
