# Supplementary material for: Targeting mosquito X-chromosomes reveals complex transmission dynamics of sex ratio distorting gene drives
Source: Nat Commun. 2024 Jun 11;15:4983. doi: 10.1038/s41467-024-49387-7 (PMC11166636; doi:10.1038/s41467-024-49387-7)
Supplement: Supplementary file 4 — Source Data [file 41467_2024_49387_MOESM4_ESM.zip › Source_Data/Source_Data_File_Figure2e.xlsx]

## Sheet: Source_File_Figure2e
Source_File_Figure2e
strain	target_gene	experimental_generation	generation	cross	replicate	num_of_L1	num_of_male_adults	num_of_female_adults	total_adults	percent_male_adults
953_1	AGAP000953	1st	8	male	1	250	110	88	198	55.5556
953_1	AGAP000953	1st	8	male	2	250	81	73	154	52.5974
953_1	AGAP000953	1st	8	male	3	250	100	95	195	51.2821
953_1	AGAP000953	1st	8	female	1	250	98	99	197	49.7462
953_1	AGAP000953	1st	8	female	2	250	105	100	205	51.2195
953_1	AGAP000953	1st	8	female	3	250	111	94	205	54.1463
953_1	AGAP000953	2nd	9	male	1	250	88	48	136	64.7059
953_1	AGAP000953	2nd	9	male	2	250	64	62	126	50.7937
953_1	AGAP000953	2nd	9	male	3	250	67	58	125	53.6
953_1	AGAP000953	2nd	9	female	1	250	68	61	129	52.7132
953_1	AGAP000953	2nd	9	female	2	250	68	75	143	47.5524
953_1	AGAP000953	2nd	9	female	3	250	70	63	133	52.6316
953_1	AGAP000953	3rd	10	male	1	250	132	91	223	59.1928
953_1	AGAP000953	3rd	10	male	2	250	113	104	217	52.0737
953_1	AGAP000953	3rd	10	male	3	250	105	103	208	50.4808
953_1	AGAP000953	3rd	10	female	1	250	110	108	218	50.4587
953_1	AGAP000953	3rd	10	female	2	250	125	106	231	54.1126
953_1	AGAP000953	3rd	10	female	3	250	100	107	207	48.3092
739_1_a	AGAP000739	1st	8	male	1	250	99	98	197	50.2538
739_1_a	AGAP000739	1st	8	male	2	250	100	102	202	49.505
739_1_a	AGAP000739	1st	8	male	3	250	121	92	213	56.8075
739_1_a	AGAP000739	1st	8	female	1	250	110	105	215	51.1628
739_1_a	AGAP000739	1st	8	female	2	250	97	103	200	48.5
739_1_a	AGAP000739	1st	8	female	3	250	88	89	177	49.7175
739_1_a	AGAP000739	2nd	9	male	1	250	119	101	220	54.0909
739_1_a	AGAP000739	2nd	9	male	2	250	123	98	221	55.6561
739_1_a	AGAP000739	2nd	9	male	3	250	110	110	220	50
739_1_a	AGAP000739	2nd	9	female	1	250	128	87	215	59.5349
739_1_a	AGAP000739	2nd	9	female	2	250	79	100	179	44.1341
739_1_a	AGAP000739	2nd	9	female	3	250	112	90	202	55.4455
739_1_a	AGAP000739	3rd	10	male	1	250	110	92	202	54.4554
739_1_a	AGAP000739	3rd	10	male	2	250	92	104	196	46.9388
739_1_a	AGAP000739	3rd	10	male	3	250	98	118	216	45.3704
739_1_a	AGAP000739	3rd	10	female	1	250	94	103	197	47.7157
739_1_a	AGAP000739	3rd	10	female	2	250	126	94	220	57.2727
739_1_a	AGAP000739	3rd	10	female	3	250	84	108	192	43.75
739_1_b	AGAP000739	1st	7	male	1	250	103	100	203	50.7389
739_1_b	AGAP000739	1st	7	male	2	250	99	98	197	50.2538
739_1_b	AGAP000739	1st	7	male	3	250	110	69	179	61.4525
739_1_b	AGAP000739	1st	7	female	1	250	101	66	167	60.479
739_1_b	AGAP000739	1st	7	female	2	250	131	115	246	53.252
739_1_b	AGAP000739	1st	7	female	3	250	93	110	203	45.8128
739_1_b	AGAP000739	2nd	10	male	1	250	102	100	202	50.495
739_1_b	AGAP000739	2nd	10	male	2	250	86	110	196	43.8776
739_1_b	AGAP000739	2nd	10	male	3	250	117	102	219	53.4247
739_1_b	AGAP000739	2nd	10	female	1	250	88	101	189	46.5608
739_1_b	AGAP000739	2nd	10	female	2	250	106	106	212	50
739_1_b	AGAP000739	2nd	10	female	3	250	101	106	207	48.7923
739_1_b	AGAP000739	3rd	15	male	1	250	87	89	176	49.4318
739_1_b	AGAP000739	3rd	15	male	2	250	92	95	187	49.1979
739_1_b	AGAP000739	3rd	15	male	3	250	74	87	161	45.9627
739_1_b	AGAP000739	3rd	15	female	1	250	92	103	195	47.1795
739_1_b	AGAP000739	3rd	15	female	2	250	79	103	182	43.4066
739_1_b	AGAP000739	3rd	15	female	3	250	88	105	193	45.5959
739_1_c	AGAP000739	1st	9	male	1	250	134	65	199	67.3367
739_1_c	AGAP000739	1st	9	male	2	250	118	80	198	59.596
739_1_c	AGAP000739	1st	9	male	3	250	145	66	211	68.7204
739_1_c	AGAP000739	1st	9	female	1	250	106	101	207	51.2077
739_1_c	AGAP000739	1st	9	female	2	250	95	119	214	44.3925
739_1_c	AGAP000739	1st	9	female	3	250	115	86	201	57.2139
739_1_c	AGAP000739	2nd	11	male	1	250	146	52	198	73.7374
739_1_c	AGAP000739	2nd	11	male	2	250	78	57	135	57.7778
739_1_c	AGAP000739	2nd	11	male	3	250	155	59	214	72.4299
739_1_c	AGAP000739	2nd	11	female	1	250	51	42	93	54.8387
739_1_c	AGAP000739	2nd	11	female	2	250	64	81	145	44.1379
739_1_c	AGAP000739	2nd	11	female	3	250	34	24	58	58.6207
739_1_c	AGAP000739	3rd	12	male	1	250	143	65	208	68.75
739_1_c	AGAP000739	3rd	12	male	2	250	100	46	146	68.4932
739_1_c	AGAP000739	3rd	12	male	3	250	118	55	173	68.2081
739_1_c	AGAP000739	3rd	12	female	1	250	101	103	204	49.5098
739_1_c	AGAP000739	3rd	12	female	2	250	92	82	174	52.8736
739_1_c	AGAP000739	3rd	12	female	3	250	102	105	207	49.2754
952_2_a	AGAP000952	1st	5	male	1	250	105	100	205	51.2195
952_2_a	AGAP000952	1st	5	male	2	250	103	85	188	54.7872
952_2_a	AGAP000952	1st	5	male	3	250	79	71	150	52.6667
952_2_a	AGAP000952	1st	5	female	1	250	98	120	218	44.9541
952_2_a	AGAP000952	1st	5	female	2	250	100	129	229	43.6681
952_2_a	AGAP000952	1st	5	female	3	250	103	103	206	50
952_2_a	AGAP000952	2nd	7	male	1	250	105	104	209	50.2392
952_2_a	AGAP000952	2nd	7	male	2	250	115	102	217	52.9954
952_2_a	AGAP000952	2nd	7	male	3	250	88	90	178	49.4382
952_2_a	AGAP000952	2nd	7	female	1	250	106	107	213	49.7653
952_2_a	AGAP000952	2nd	7	female	2	250	88	78	166	53.012
952_2_a	AGAP000952	2nd	7	female	3	250	94	103	197	47.7157
952_2_a	AGAP000952	3rd	8	male	1	250	120	91	211	56.872
952_2_a	AGAP000952	3rd	8	male	2	250	107	93	200	53.5
952_2_a	AGAP000952	3rd	8	male	3	250	104	90	194	53.6082
952_2_a	AGAP000952	3rd	8	female	1	250	82	98	180	45.5556
952_2_a	AGAP000952	3rd	8	female	2	250	92	94	186	49.4624
952_2_a	AGAP000952	3rd	8	female	3	250	99	115	214	46.2617
952_2_b	AGAP000952	2nd	7	male	1	250	108	87	195	55.3846
952_2_b	AGAP000952	2nd	7	male	2	250	116	93	209	55.5024
952_2_b	AGAP000952	2nd	7	male	3	250	125	82	207	60.3865
952_2_b	AGAP000952	2nd	7	female	1	250	100	96	196	51.0204
952_2_b	AGAP000952	2nd	7	female	2	250	98	104	202	48.5149
952_2_b	AGAP000952	2nd	7	female	3	250	92	102	194	47.4227
952_2_b	AGAP000952	3rd	9	male	1	250	96	91	187	51.3369
952_2_b	AGAP000952	3rd	9	male	2	250	107	79	186	57.5269
952_2_b	AGAP000952	3rd	9	male	3	250	93	78	171	54.386
952_2_b	AGAP000952	3rd	9	female	1	250	106	99	205	51.7073
952_2_b	AGAP000952	3rd	9	female	2	250	91	100	191	47.644
952_2_b	AGAP000952	3rd	9	female	3	250	97	82	179	54.1899
952_2_b	AGAP000952	1st	4	male	1	250	122	86	208	58.6538
952_2_b	AGAP000952	1st	4	male	2	250	108	84	192	56.25
952_2_b	AGAP000952	1st	4	female	1	250	111	93	204	54.4118
952_2_b	AGAP000952	1st	4	female	2	250	109	99	208	52.4038
952_2_b	AGAP000952	1st	4	female	3	250	96	90	186	51.6129
952_1;952_2_a	AGAP000952	1st	7	male	1	250	143	42	185	77.2973
952_1;952_2_a	AGAP000952	1st	7	male	2	250	139	44	183	75.9563
952_1;952_2_a	AGAP000952	1st	7	male	3	250	161	41	202	79.703
952_1;952_2_a	AGAP000952	1st	7	female	1	250	94	118	212	44.3396
952_1;952_2_a	AGAP000952	1st	7	female	2	250	100	112	212	47.1698
952_1;952_2_a	AGAP000952	1st	7	female	3	250	107	105	212	50.4717
952_1;952_2_a	AGAP000952	2nd	8	male	1	250	142	59	201	70.6468
952_1;952_2_a	AGAP000952	2nd	8	male	2	250	158	49	207	76.3285
952_1;952_2_a	AGAP000952	2nd	8	male	3	250	158	56	214	73.8318
952_1;952_2_a	AGAP000952	2nd	8	female	1	250	104	115	219	47.4886
952_1;952_2_a	AGAP000952	2nd	8	female	2	250	111	68	179	62.0112
952_1;952_2_a	AGAP000952	2nd	8	female	3	250	103	117	220	46.8182
952_1;952_2_a	AGAP000952	3rd	9	male	1	250	142	66	208	68.2692
952_1;952_2_a	AGAP000952	3rd	9	male	2	250	157	54	211	74.4076
952_1;952_2_a	AGAP000952	3rd	9	male	3	170	107	57	164	65.2439
952_1;952_2_a	AGAP000952	3rd	9	male	4	250	118	30	148	79.7297
952_1;952_2_a	AGAP000952	3rd	9	female	1	250	102	105	207	49.2754
952_1;952_2_a	AGAP000952	3rd	9	female	2	250	105	110	215	48.8372
952_1;952_2_a	AGAP000952	3rd	9	female	3	250	90	103	193	46.6321
952_1;952_2_a	AGAP000952	4th	39	male	1	250	124	53	177	70.0565
952_1;952_2_a	AGAP000952	4th	39	male	2	250	113	58	171	66.0819
952_1;952_2_a	AGAP000952	4th	39	male	3	250	106	42	148	71.6216
952_1;952_2_a	AGAP000952	4th	39	female	1	250	95	96	191	49.7382
952_1;952_2_a	AGAP000952	4th	39	female	2	250	90	70	160	56.25
952_1;952_2_a	AGAP000952	4th	39	female	3	250	101	90	191	52.8796
952_1;952_2_b	AGAP000952	1st	7	male	1	250	134	105	239	56.0669
952_1;952_2_b	AGAP000952	1st	7	male	2	250	128	98	226	56.6372
952_1;952_2_b	AGAP000952	1st	7	male	3	250	107	121	228	46.9298
952_1;952_2_b	AGAP000952	1st	7	female	1	250	122	98	220	55.4545
952_1;952_2_b	AGAP000952	1st	7	female	2	250	112	108	220	50.9091
952_1;952_2_b	AGAP000952	1st	7	female	3	250	118	103	221	53.3937
952_1;952_2_b	AGAP000952	2nd	8	male	1	250	106	88	194	54.6392
952_1;952_2_b	AGAP000952	2nd	8	male	2	250	127	74	201	63.1841
952_1;952_2_b	AGAP000952	2nd	8	male	3	250	82	77	159	51.5723
952_1;952_2_b	AGAP000952	2nd	8	female	1	250	92	114	206	44.6602
952_1;952_2_b	AGAP000952	2nd	8	female	2	250	117	97	214	54.6729
952_1;952_2_b	AGAP000952	2nd	8	female	3	250	111	110	221	50.2262
952_1;952_2_b	AGAP000952	3rd	9	male	1	250	78	76	154	50.6494
952_1;952_2_b	AGAP000952	3rd	9	male	2	250	64	68	132	48.4848
952_1;952_2_b	AGAP000952	3rd	9	male	3	250	73	93	166	43.9759
952_1;952_2_b	AGAP000952	3rd	9	female	1	250	90	71	161	55.9006
952_1;952_2_b	AGAP000952	3rd	9	female	2	250	84	80	164	51.2195
952_1;952_2_b	AGAP000952	3rd	9	female	3	250	78	102	180	43.3333
952_1;Xshrd	AGAP000952;28SrDNA	1st	5	male	1	250	184	49	233	78.97
952_1;Xshrd	AGAP000952;28SrDNA	1st	5	male	2	250	185	47	232	79.7414
952_1;Xshrd	AGAP000952;28SrDNA	1st	5	male	3	250	168	42	210	80
952_1;Xshrd	AGAP000952;28SrDNA	1st	5	female	1	250	128	100	228	56.1404
952_1;Xshrd	AGAP000952;28SrDNA	1st	5	female	2	250	165	95	260	63.4615
952_1;Xshrd	AGAP000952;28SrDNA	1st	5	female	3	250	104	97	201	51.7413
952_1;Xshrd	AGAP000952;28SrDNA	2nd	7	male	1	250	82	19	101	81.1881
952_1;Xshrd	AGAP000952;28SrDNA	2nd	7	male	2	250	95	22	117	81.1966
952_1;Xshrd	AGAP000952;28SrDNA	2nd	7	male	3	250	46	14	60	76.6667
952_1;Xshrd	AGAP000952;28SrDNA	2nd	7	female	1	250	54	35	89	60.6742
952_1;Xshrd	AGAP000952;28SrDNA	2nd	7	female	2	250	68	40	108	62.963
952_1;Xshrd	AGAP000952;28SrDNA	2nd	7	female	3	250	69	45	114	60.5263
952_1;Xshrd	AGAP000952;28SrDNA	3rd	8	male	1	250	127	35	162	78.3951
952_1;Xshrd	AGAP000952;28SrDNA	3rd	8	male	2	250	145	28	173	83.815
952_1;Xshrd	AGAP000952;28SrDNA	3rd	8	male	3	250	135	20	155	87.0968
952_1;Xshrd	AGAP000952;28SrDNA	3rd	8	female	1	250	57	81	138	41.3043
952_1;Xshrd	AGAP000952;28SrDNA	3rd	8	female	2	250	85	73	158	53.7975
952_1;Xshrd	AGAP000952;28SrDNA	3rd	8	female	3	250	59	69	128	46.0938
WT	WT	1st	7	WT	1	250	96	102	198	48.4848
WT	WT	1st	7	WT	2	250	87	83	170	51.1765
WT	WT	1st	7	WT	3	250	109	92	201	54.2289
WT	WT	2nd	8	WT	1	250	79	88	167	47.3054
WT	WT	2nd	8	WT	2	250	94	99	193	48.7047
WT	WT	2nd	8	WT	3	250	96	96	192	50
WT	WT	3rd	9	WT	1	250	73	74	147	49.6599
WT	WT	3rd	9	WT	2	250	86	89	175	49.1429
WT	WT	3rd	9	WT	3	250	73	98	171	42.6901
