# Supplementary material for: Targeting mosquito X-chromosomes reveals complex transmission dynamics of sex ratio distorting gene drives
Source: Nat Commun. 2024 Jun 11;15:4983. doi: 10.1038/s41467-024-49387-7 (PMC11166636; doi:10.1038/s41467-024-49387-7)
Supplement: Supplementary file 4 — Source Data [file 41467_2024_49387_MOESM4_ESM.zip › Source_Data/Source_Data_File_Figure3c.xlsx]

## Sheet: genotyping_PCR_example
Examples of XY (male) and XX (female) PCR patterns used for genotyping analysis
