# Supplementary material for: Targeting mosquito X-chromosomes reveals complex transmission dynamics of sex ratio distorting gene drives
Source: Nat Commun. 2024 Jun 11;15:4983. doi: 10.1038/s41467-024-49387-7 (PMC11166636; doi:10.1038/s41467-024-49387-7)
Supplement: Supplementary file 4 — Source Data [file 41467_2024_49387_MOESM4_ESM.zip › Source_Data/Source_Data_File_Figure5a.xlsx]

## Sheet: Source_File_Figure5a
Source_File_Figure5a
cross	rep	hatching_rate	total_eggs
zpgCas9/+	1	85.7955	176
zpgCas9/+	2	92.4855	173
zpgCas9/+	3	95	200
zpgCas9/+	4	100	111
zpgCas9/+	5	91.5493	71
zpgCas9/739_1_c	1	0	49
zpgCas9/739_1_c	2	0	231
zpgCas9/739_1_c	3	0	13
zpgCas9/739_1_c	4	0	63
zpgCas9/739_1_c	5	0	187
zpgCas9/739_1_c	6	0	142
zpgCas9/739_1_c	7	0	27
zpgCas9/952_1;952_2_b	1	0	65
zpgCas9/952_1;952_2_b	2	28.2	213
zpgCas9/952_1;952_2_b	3	0	29
zpgCas9/952_1;952_2_b	4	35.3	102
zpgCas9/952_1;952_2_b	5	92.7	191
zpgCas9/952_1;952_2_b	6	35.2	261
zpgCas9/952_1;952_2_b	7	0	125
zpgCas9/952_1;952_2_b	8	0	68
zpgCas9/952_1;952_2_b	9	67.8	177
zpgCas9/952_1;952_2_b	10	62.7	75
zpgCas9/952_1;952_2_b	11	93.9	98
zpgCas9/952_1;952_2_b	12	0	225
