# Supplementary material for: Targeting mosquito X-chromosomes reveals complex transmission dynamics of sex ratio distorting gene drives
Source: Nat Commun. 2024 Jun 11;15:4983. doi: 10.1038/s41467-024-49387-7 (PMC11166636; doi:10.1038/s41467-024-49387-7)
Supplement: Supplementary file 4 — Source Data [file 41467_2024_49387_MOESM4_ESM.zip › Source_Data/Source_Data_File_Figure3a.xlsx]

## Sheet: Source_File_Figure3a
Source_File_Figure3a
strain	repeat	cross	total_eggs	total_hatching	percent_hatching	total_pupae	percent_pupation_from_eggs	percent_pupation_from_hatching	male_adults	female_adults	total_adult	percent_adults_from_eggs	percent_adults_from_pupae	precent_males_from_adults
739_1_c	1	male	50	32	64	29	58	90.625	18	5	23	46	79.3103	78.2609
739_1_c	2	male	50	37	74	34	68	91.8919	21	10	31	62	91.1765	67.7419
739_1_c	3	male	50	43	86	37	74	86.0465	20	11	31	62	83.7838	64.5161
739_1_c	4	male	50	39	78	39	78	100	18	7	25	50	64.1026	72
739_1_c	5	male	50	41	82	31	62	75.6098	25	7	32	64		78.125
739_1_c	6	male	50	39	78	34	68	87.1795	20	7	27	54	79.4118	74.0741
739_1_c	7	male	50	30	60	26	52	86.6667	14	6	20	40	76.9231	70
739_1_c	8	male	50	39	78	34	68	87.1795	22	10	32	64	94.1176	68.75
739_1_c	9	male	50	35	70	35	70	100	22	9	31	62	88.5714	70.9677
739_1_c	10	male	50	41	82	38	76	92.6829	24	11	35	70	92.1053	68.5714
739_1_c	1	female	50	36	72	27	54	75	19	7	26	52	96.2963	73.0769
739_1_c	2	female	50	43	86	39	78	90.6977	20	17	37	74	94.8718	54.0541
739_1_c	3	female	50	39	78	35	70	89.7436	18	16	34	68	97.1429	52.9412
739_1_c	4	female	50	41	82	35	70	85.3659	18	19	37	74		48.6486
739_1_c	5	female	50	41	82	36	72	87.8049	13	19	32	64	88.8889	40.625
739_1_c	6	female	50	45	90	38	76	84.4444	24	11	35	70	92.1053	68.5714
739_1_c	7	female	50	44	88	35	70	79.5455	16	15	31	62	88.5714	51.6129
739_1_c	8	female	50	39	78	32	64	82.0513	15	13	28	56	87.5	53.5714
739_1_c	9	female	50	36	72	30	60	83.3333	12	16	28	56	93.3333	42.8571
739_1_c	10	female	50	42	84	35	70	83.3333	17	17	34	68	97.1429	50
952_1;952_2_a	1	male	50	37	74	25	50	67.5676	18	5	23	46	92	78.2609
952_1;952_2_a	2	male	50	34	68	17	34	50	7	7	14	28	82.3529	50
952_1;952_2_a	3	male	50	45	90	35	70	77.7778	24	9	33	66	94.2857	72.7273
952_1;952_2_a	4	male	50	41	82	28	56	68.2927	14	11	25	50	89.2857	56
952_1;952_2_a	5	male	50	44	88	27	54	61.3636	21	5	26	52	96.2963	80.7692
952_1;952_2_a	6	male	50	44	88	13	26	29.5455	6	6	12	24	92.3077	50
952_1;952_2_a	7	male	50	41	82	21	42	51.2195	14	6	20	40	95.2381	70
952_1;952_2_a	8	male	50	44	88	26	52	59.0909	21	3	24	48	92.3077	87.5
952_1;952_2_a	9	male	50	39	78	22	44	56.4103	14	5	19	38	86.3636	73.6842
952_1;952_2_a	10	male	50	40	80	24	48	60	18	2	20	40	83.3333	90
952_1;952_2_a	1	female	50	44	88	23	46	52.2727	15	7	22	44	95.6522	68.1818
952_1;952_2_a	2	female	50	40	80	20	40	50	14	3	17	34	85	82.3529
952_1;952_2_a	3	female	50	39	78	23	46	58.9744	6	15	21	42	91.3043	28.5714
952_1;952_2_a	4	female	50	48	96	31	62	64.5833	13	12	25	50	80.6452	52
952_1;952_2_a	5	female	50	40	80	13	26	32.5	6	6	12	24	92.3077	50
952_1;952_2_a	6	female	50	41	82	39	78	95.122	27	11	38	76	97.4359	71.0526
952_1;952_2_a	7	female	50	40	80	27	54	67.5	14	13	27	54	100	51.8519
952_1;952_2_a	8	female	50	39	78	24	48	61.5385	12	11	23	46	95.8333	52.1739
952_1;952_2_a	9	female	50	43	86	25	50	58.1395	9	9	18	36	72	50
952_1;952_2_a	10	female	50	37	74	13	26	35.1351	9	3	12	24	92.3077	75
