# Supplementary material for: Targeting mosquito X-chromosomes reveals complex transmission dynamics of sex ratio distorting gene drives
Source: Nat Commun. 2024 Jun 11;15:4983. doi: 10.1038/s41467-024-49387-7 (PMC11166636; doi:10.1038/s41467-024-49387-7)
Supplement: Supplementary file 4 — Source Data [file 41467_2024_49387_MOESM4_ESM.zip › Source_Data/Source_Data_File_Figure3b_TableS3.xlsx]

## Sheet: Source_File_Figure3b
Source_File_Figure3b
cross	date	sample_number	sex
WT	03/04/22	1	M
WT	03/04/22	2	M
WT	03/04/22	3	F
WT	03/04/22	4	M
WT	03/04/22	5	M
WT	03/04/22	6	M
WT	03/04/22	7	M
WT	03/04/22	8	M
WT	03/04/22	9	M
WT	03/04/22	10
WT	03/04/22	11	M
WT	03/04/22	12	M
WT	03/04/22	13
WT	03/04/22	14	M
WT	03/04/22	15	M
WT	03/04/22	16	M
WT	03/04/22	17	M
WT	03/04/22	18	F
WT	03/04/22	19	F
WT	03/04/22	20	M
WT	03/04/22	21
WT	03/04/22	22	F
WT	03/04/22	23	M
WT	03/04/22	24	M
WT	03/04/22	25	F
WT	03/04/22	26	M
WT	03/04/22	27	M
WT	03/04/22	28	M
WT	03/04/22	29	M
WT	03/04/22	30	M
WT	03/04/22	31	M
WT	03/04/22	32	M
WT	03/04/22	33	M
WT	03/04/22	34
WT	03/04/22	35	M
WT	03/04/22	36	M
WT	03/04/22	37	M
WT	03/04/22	38	M
WT	03/04/22	39	M
WT	03/04/22	40	F
WT	03/04/22	41
WT	03/04/22	42	F
WT	03/04/22	43	F
WT	03/04/22	44	F
WT	03/04/22	45	F
WT	04/04/22	46	F
WT	04/04/22	47
WT	04/04/22	48	F
WT	04/04/22	49	M
WT	04/04/22	50	M
WT	04/04/22	51
WT	04/04/22	52	M
WT	04/04/22	53	M
WT	04/04/22	54	F
WT	04/04/22	55	F
WT	04/04/22	56	F
WT	04/04/22	57	F
WT	04/04/22	58	M
WT	04/04/22	59
WT	04/04/22	60
WT	04/04/22	61
WT	04/04/22	62
WT	04/04/22	63
WT	04/04/22	64	M
WT	04/04/22	65
WT	04/04/22	66	F
WT	04/04/22	67
WT	04/04/22	68	F
WT	04/04/22	69	M
WT	04/04/22	70	M
WT	04/04/22	71	M
WT	04/04/22	72	M
WT	04/04/22	73	F
WT	04/04/22	74	F
WT	04/04/22	75	F
WT	04/04/22	76	F
WT	04/04/22	77	F
WT	04/04/22	78	M
WT	04/04/22	79	M
WT	04/04/22	80	F
WT	04/04/22	81
WT	04/04/22	82
WT	04/04/22	83
WT	04/04/22	84	M
WT	04/04/22	85
WT	04/04/22	86	M
WT	04/04/22	87	F
WT	04/04/22	88	F
WT	04/04/22	89	M
WT	04/04/22	90
WT	04/04/22	91	F
WT	04/04/22	92
WT	04/04/22	93	F
WT	04/04/22	94	F
WT	04/04/22	95	F
739_1_c	28/04/22	1	M
739_1_c	28/04/22	2	M
739_1_c	28/04/22	3	F
739_1_c	28/04/22	4	M
739_1_c	28/04/22	5	M
739_1_c	28/04/22	6	M
739_1_c	28/04/22	7	M
739_1_c	28/04/22	8	M
739_1_c	28/04/22	9	M
739_1_c	28/04/22	10	M
739_1_c	28/04/22	11	M
739_1_c	28/04/22	12	M
739_1_c	28/04/22	13	M
739_1_c	28/04/22	14	M
739_1_c	28/04/22	15	M
739_1_c	28/04/22	16	M
739_1_c	28/04/22	17	F
739_1_c	28/04/22	18	M
739_1_c	28/04/22	19	M
739_1_c	28/04/22	20	M
739_1_c	28/04/22	21	M
739_1_c	28/04/22	22	M
739_1_c	28/04/22	23	M
739_1_c	28/04/22	24	M
739_1_c	28/04/22	25	M
739_1_c	28/04/22	26	M
739_1_c	28/04/22	27	M
739_1_c	28/04/22	28
739_1_c	28/04/22	29	M
739_1_c	28/04/22	30	M
739_1_c	28/04/22	31	M
739_1_c	28/04/22	32	M
739_1_c	28/04/22	33	M
739_1_c	28/04/22	34	M
739_1_c	28/04/22	35	M
739_1_c	28/04/22	36	M
739_1_c	28/04/22	37	M
739_1_c	28/04/22	38	M
739_1_c	28/04/22	39	M
739_1_c	28/04/22	40	M
739_1_c	28/04/22	41	F
739_1_c	28/04/22	42	M
739_1_c	28/04/22	43	M
739_1_c	28/04/22	44
739_1_c	28/04/22	45	F
739_1_c	28/04/22	46	M
739_1_c	28/04/22	47	M
739_1_c	28/04/22	48	M
739_1_c	28/04/22	49	M
739_1_c	28/04/22	50
739_1_c	28/04/22	51
739_1_c	28/04/22	52	M
739_1_c	28/04/22	53	M
739_1_c	28/04/22	54	F
739_1_c	28/04/22	55	F
739_1_c	28/04/22	56	M
739_1_c	29/04/22	57	M
739_1_c	29/04/22	58	M
739_1_c	29/04/22	59	M
739_1_c	29/04/22	60	M
739_1_c	29/04/22	61	M
739_1_c	29/04/22	62	M
739_1_c	29/04/22	63	M
739_1_c	29/04/22	64	M
739_1_c	29/04/22	65	M
739_1_c	29/04/22	66	M
739_1_c	29/04/22	67	M
739_1_c	29/04/22	68	F
739_1_c	29/04/22	69	M
739_1_c	29/04/22	70	M
739_1_c	29/04/22	71	F
739_1_c	29/04/22	72	F
739_1_c	29/04/22	73	F
739_1_c	29/04/22	74	M
739_1_c	29/04/22	75	M
739_1_c	29/04/22	76	M
739_1_c	29/04/22	77	M
739_1_c	29/04/22	78	M
739_1_c	29/04/22	79	M
739_1_c	29/04/22	80	M
739_1_c	29/04/22	81
739_1_c	29/04/22	82	M
739_1_c	29/04/22	83
739_1_c	29/04/22	84
739_1_c	29/04/22	85	M
739_1_c	29/04/22	86
739_1_c	29/04/22	87	M
739_1_c	29/04/22	88
739_1_c	29/04/22	89	F
739_1_c	29/04/22	90	F
739_1_c	29/04/22	91	F
739_1_c	29/04/22	92	F
739_1_c	29/04/22	93	M
739_1_c	29/04/22	94	M
739_1_c	29/04/22	95	M
739_1_c	29/04/22	96	M
739_1_c	29/04/22	97	M
739_1_c	29/04/22	98	M
739_1_c	29/04/22	99	M
739_1_c	29/04/22	100	M
952_1;952_2_a	06/04/22	1	M
952_1;952_2_a	06/04/22	2	M
952_1;952_2_a	06/04/22	3	M
952_1;952_2_a	06/04/22	4	M
952_1;952_2_a	06/04/22	5	M
952_1;952_2_a	06/04/22	6	M
952_1;952_2_a	06/04/22	7	F
952_1;952_2_a	06/04/22	8	F
952_1;952_2_a	06/04/22	9	M
952_1;952_2_a	06/04/22	10	M
952_1;952_2_a	06/04/22	11	M
952_1;952_2_a	06/04/22	12	M
952_1;952_2_a	06/04/22	13	F
952_1;952_2_a	06/04/22	14	M
952_1;952_2_a	06/04/22	15	M
952_1;952_2_a	06/04/22	16	M
952_1;952_2_a	06/04/22	17	M
952_1;952_2_a	06/04/22	18	F
952_1;952_2_a	06/04/22	19	M
952_1;952_2_a	06/04/22	20	M
952_1;952_2_a	06/04/22	21	M
952_1;952_2_a	06/04/22	22	M
952_1;952_2_a	06/04/22	23	M
952_1;952_2_a	06/04/22	24	M
952_1;952_2_a	06/04/22	25	F
952_1;952_2_a	06/04/22	26	M
952_1;952_2_a	06/04/22	27	M
952_1;952_2_a	06/04/22	28	M
952_1;952_2_a	06/04/22	29	M
952_1;952_2_a	06/04/22	30	M
952_1;952_2_a	06/04/22	31	M
952_1;952_2_a	06/04/22	32	M
952_1;952_2_a	06/04/22	33	M
952_1;952_2_a	06/04/22	34	F
952_1;952_2_a	06/04/22	35	M
952_1;952_2_a	06/04/22	36	M
952_1;952_2_a	06/04/22	37	M
952_1;952_2_a	06/04/22	38	M
952_1;952_2_a	06/04/22	39	M
952_1;952_2_a	06/04/22	40	M
952_1;952_2_a	06/04/22	41	M
952_1;952_2_a	06/04/22	42	M
952_1;952_2_a	06/04/22	43	M
952_1;952_2_a	06/04/22	44	M
952_1;952_2_a	06/04/22	45	M
952_1;952_2_a	06/04/22	46	M
952_1;952_2_a	06/04/22	47	M
952_1;952_2_a	06/04/22	48	M
952_1;952_2_a	06/04/22	49	F
952_1;952_2_a	07/04/22	50	M
952_1;952_2_a	07/04/22	51	M
952_1;952_2_a	07/04/22	52	M
952_1;952_2_a	07/04/22	53	M
952_1;952_2_a	07/04/22	54	M
952_1;952_2_a	07/04/22	55	M
952_1;952_2_a	07/04/22	56	M
952_1;952_2_a	07/04/22	57	M
952_1;952_2_a	07/04/22	58	M
952_1;952_2_a	07/04/22	59	F
952_1;952_2_a	07/04/22	60	F
952_1;952_2_a	07/04/22	61	M
952_1;952_2_a	07/04/22	62	M
952_1;952_2_a	07/04/22	63	M
952_1;952_2_a	07/04/22	64	M
952_1;952_2_a	07/04/22	65	M
952_1;952_2_a	07/04/22	66	F
952_1;952_2_a	07/04/22	67	M
952_1;952_2_a	07/04/22	68	M
952_1;952_2_a	07/04/22	69	M
952_1;952_2_a	07/04/22	70	F
952_1;952_2_a	07/04/22	71	F
952_1;952_2_a	07/04/22	72	M
952_1;952_2_a	07/04/22	73	M
952_1;952_2_a	07/04/22	74	F
952_1;952_2_a	07/04/22	75	M
952_1;952_2_a	07/04/22	76	M
952_1;952_2_a	07/04/22	77	M
952_1;952_2_a	07/04/22	78	M
952_1;952_2_a	07/04/22	79	M
952_1;952_2_a	07/04/22	80	M
952_1;952_2_a	07/04/22	81	M
952_1;952_2_a	07/04/22	82	M
952_1;952_2_a	07/04/22	83	M
952_1;952_2_a	07/04/22	84	M
952_1;952_2_a	07/04/22	85	F
952_1;952_2_a	07/04/22	86	M
952_1;952_2_a	07/04/22	87	M
952_1;952_2_a	07/04/22	88	M
952_1;952_2_a	07/04/22	89	M
952_1;952_2_a	07/04/22	90	F
952_1;952_2_a	07/04/22	91
952_1;952_2_a	07/04/22	92	M
952_1;952_2_a	07/04/22	93	M
952_1;952_2_a	07/04/22	94
952_1;952_2_a	07/04/22	95	M
952_1;952_2_a	07/04/22	96
952_1;952_2_a	07/04/22	97	M
952_1;952_2_a	07/04/22	98	F
952_1;952_2_a	07/04/22	99	M
952_1;952_2_a	07/04/22	100
952_1;Xshrd	18/04/22	1	M
952_1;Xshrd	18/04/22	2	M
952_1;Xshrd	18/04/22	3	M
952_1;Xshrd	18/04/22	4
952_1;Xshrd	18/04/22	5	M
952_1;Xshrd	18/04/22	6
952_1;Xshrd	18/04/22	7
952_1;Xshrd	18/04/22	8
952_1;Xshrd	18/04/22	9
952_1;Xshrd	18/04/22	10
952_1;Xshrd	18/04/22	11
952_1;Xshrd	18/04/22	12
952_1;Xshrd	18/04/22	13
952_1;Xshrd	18/04/22	14
952_1;Xshrd	18/04/22	15
952_1;Xshrd	18/04/22	16
952_1;Xshrd	18/04/22	17	M
952_1;Xshrd	18/04/22	18	F
952_1;Xshrd	18/04/22	19
952_1;Xshrd	18/04/22	20	M
952_1;Xshrd	18/04/22	21	M
952_1;Xshrd	18/04/22	22	M
952_1;Xshrd	18/04/22	23	M
952_1;Xshrd	18/04/22	24
952_1;Xshrd	18/04/22	25	M
952_1;Xshrd	18/04/22	26
952_1;Xshrd	18/04/22	27	F
952_1;Xshrd	18/04/22	28	M
952_1;Xshrd	18/04/22	29	M
952_1;Xshrd	18/04/22	30	M
952_1;Xshrd	18/04/22	31	M
952_1;Xshrd	18/04/22	32	M
952_1;Xshrd	18/04/22	33
952_1;Xshrd	18/04/22	34	M
952_1;Xshrd	18/04/22	35
952_1;Xshrd	18/04/22	36
952_1;Xshrd	18/04/22	37	M
952_1;Xshrd	18/04/22	38	M
952_1;Xshrd	18/04/22	39
952_1;Xshrd	18/04/22	40	M
952_1;Xshrd	18/04/22	41	F
952_1;Xshrd	18/04/22	42	M
952_1;Xshrd	18/04/22	43	M
952_1;Xshrd	18/04/22	44	M
952_1;Xshrd	18/04/22	45	M
952_1;Xshrd	18/04/22	46	M
952_1;Xshrd	18/04/22	47	M
952_1;Xshrd	18/04/22	48	M
952_1;Xshrd	18/04/22	49
952_1;Xshrd	18/04/22	50
952_1;Xshrd	19/04/22	51	M
952_1;Xshrd	19/04/22	52	M
952_1;Xshrd	19/04/22	53	F
952_1;Xshrd	19/04/22	54	F
952_1;Xshrd	19/04/22	55	M
952_1;Xshrd	19/04/22	56	M
952_1;Xshrd	19/04/22	57	F
952_1;Xshrd	19/04/22	58	M
952_1;Xshrd	19/04/22	59	M
952_1;Xshrd	19/04/22	60	M
952_1;Xshrd	19/04/22	61	F
952_1;Xshrd	19/04/22	62	M
952_1;Xshrd	19/04/22	63	M
952_1;Xshrd	19/04/22	64	M
952_1;Xshrd	19/04/22	65	M
952_1;Xshrd	19/04/22	66	M
952_1;Xshrd	19/04/22	67	M
952_1;Xshrd	19/04/22	68	M
952_1;Xshrd	19/04/22	69	M
952_1;Xshrd	19/04/22	70	M
952_1;Xshrd	19/04/22	71	M
952_1;Xshrd	19/04/22	72	M
952_1;Xshrd	19/04/22	73	M
952_1;Xshrd	19/04/22	74	M
952_1;Xshrd	19/04/22	75	M
952_1;Xshrd	19/04/22	76	M
952_1;Xshrd	19/04/22	77	M
952_1;Xshrd	19/04/22	78	M
952_1;Xshrd	19/04/22	79	F
952_1;Xshrd	19/04/22	80	M
952_1;Xshrd	19/04/22	81	M
952_1;Xshrd	19/04/22	82	M
952_1;Xshrd	19/04/22	83	M
952_1;Xshrd	19/04/22	84	M
952_1;Xshrd	19/04/22	85	M
952_1;Xshrd	19/04/22	86	M
952_1;Xshrd	19/04/22	87	M
952_1;Xshrd	19/04/22	88	M
952_1;Xshrd	19/04/22	89	M
952_1;Xshrd	19/04/22	90	M
952_1;Xshrd	19/04/22	91	M
952_1;Xshrd	19/04/22	92	M
952_1;Xshrd	19/04/22	93	M
952_1;Xshrd	19/04/22	94	M
952_1;Xshrd	19/04/22	95	M
952_1;Xshrd	19/04/22	96	M
952_1;Xshrd	19/04/22	97	M
952_1;Xshrd	19/04/22	98	M
952_1;Xshrd	19/04/22	99	M
952_1;Xshrd	19/04/22	100	M
952_1;Xshrd	19/04/22	101	M
952_1;Xshrd	19/04/22	102	M
952_1;Xshrd	19/04/22	103	M
952_1;Xshrd	19/04/22	104	M
952_1;Xshrd	19/04/22	105	M
952_1;Xshrd	19/04/22	106	M
952_1;Xshrd	19/04/22	107
952_1;Xshrd	19/04/22	108
952_1;Xshrd	19/04/22	109
952_1;Xshrd	19/04/22	110
952_1;Xshrd	19/04/22	111
952_1;Xshrd	19/04/22	112
952_1;Xshrd	19/04/22	113
952_1;Xshrd	19/04/22	114
952_1;Xshrd	19/04/22	115	M
952_1;Xshrd	19/04/22	116	M
952_1;Xshrd	19/04/22	117	M
952_1;Xshrd	19/04/22	118	M
952_1;Xshrd	19/04/22	119	M
