# Supplementary material for: Targeting mosquito X-chromosomes reveals complex transmission dynamics of sex ratio distorting gene drives
Source: Nat Commun. 2024 Jun 11;15:4983. doi: 10.1038/s41467-024-49387-7 (PMC11166636; doi:10.1038/s41467-024-49387-7)
Supplement: Supplementary file 4 — Source Data [file 41467_2024_49387_MOESM4_ESM.zip › Source_Data/Source_Data_File_FigureS3b.xlsx]

## Sheet: testes
edited_alleles_frequency_around_sgRNAs_testes
Sample Name	Amplicon	Total Alleles (>=10)	Edited Alleles (>=10)	Percentage of Edited Alleles
WT	953-1	102	5	4.90196
Xshrd;952_1	952-1	208	64	30.7692
952_1;952_2_a	952-1	240	29	12.0833
WT	952-2	102	5	4.90196
739_1_c	739-1	148	51	34.4595
953_1	953-1	136	36	26.4706
WT	739-1	104	5	4.80769
952_1;952_2_a	952-2	121	34	28.0992
WT	952-1	174	8	4.5977
Xshrd;952_1	28SrDNA	142	18	12.6761
WT	28SrDNA	137	10	7.29927

## Sheet: terminal_segments
edited_alleles_frequency_around_sgRNAs_TerminalSegments
Sample Name	Amplicon	Total Alleles (>=10)	Edited Alleles (>=10)	Percentage of Edited Alleles	Avrage Percentage	Sum Total Alleles
953_1(1)	953-1	122	38	31.1475	29.2456	250
953_1(2)	953-1	128	35	27.3438
WT(1)	953-1	97	6	6.18557	5.81017	189
WT(2)	953-1	92	5	5.43478
952_1;952_2_a(1)	952-2	118	24	20.339	20.6173	252
952_1;952_2_a(2)	952-2	134	28	20.8955
952_1;952_2_b(1)	952-2	104	12	11.5385	11.5544	225
952_1;952_2_b(2)	952-2	121	14	11.5702
952_2_a(1)	952-2	99	17	17.1717	17.3578	213
952_2_a(2)	952-2	114	20	17.5439
952_2_b(1)	952-2	125	30	24	25.3333	260
952_2_b(2)	952-2	135	36	26.6667
WT(1)	952-2	108	6	5.55556	5.11423	215
WT(2)	952-2	107	5	4.6729
952_1;952_2_a(1)	952-1	74	6	8.10811	8.32235	156
952_1;952_2_a(2)	952-1	82	7	8.53659
952_1;952_2_b(1)	952-1	84	6	7.14286	7.58929	196
952_1;952_2_b(2)	952-1	112	9	8.03571
WT(1)	952-1	52	2	3.84615	3.92308	102
WT(2)	952-1	50	2	4
952_1;Xshrd(1)	952-1	47	9	19.1489	20.444	70
952_1;Xshrd(2)	952-1	23	5	21.7391
739_1_b(1)	739-1	119	14	11.7647	11.7647	119
739_1_c(1)	739-1	70	13	18.5714	18.5714	70
WT(1)	28SrDNA	75	5	6.66667	5.83333	135
WT(2)	28SrDNA	60	3	5
952_1;Xshrd(1)	28SrDNA	88	5	5.68182	5.32025	209
952_1;Xshrd(2)	28SrDNA	121	6	4.95868
